# Supplementary material for: Research Trends in Octopus Biological Studies
Source: Animals (Basel). 2021 Jun 17;11(6):1808. doi: 10.3390/ani11061808 (PMC8233767; doi:10.3390/ani11061808)
Supplement: Supplementary file 1 [file animals-11-01808-s001.zip]

Archive with 23 entries (20 files):
- Supplementary Materials/
- Supplementary Materials/Table S9_World_Collaboration_R4.xlsx
- __MACOSX/
- __MACOSX/Supplementary Materials/
- __MACOSX/Supplementary Materials/._Table S9_World_Collaboration_R4.xlsx
- Supplementary Materials/Table S4_Country_Production_R4.xlsx
- __MACOSX/Supplementary Materials/._Table S4_Country_Production_R4.xlsx
- Supplementary Materials/Table S3_Country_Production_R4.xlsx
- __MACOSX/Supplementary Materials/._Table S3_Country_Production_R4.xlsx
- Supplementary Materials/Table S2_Source_Impact_R4.xlsx
- __MACOSX/Supplementary Materials/._Table S2_Source_Impact_R4.xlsx
- Supplementary Materials/Table S5_Most_Relevant_Countries_By_Corresponding_Author_R4.xlsx
- __MACOSX/Supplementary Materials/._Table S5_Most_Relevant_Countries_By_Corresponding_Author_R4.xlsx
- Supplementary Materials/Table S8_Most_Relevant_Affiliations_R4.xlsx
- __MACOSX/Supplementary Materials/._Table S8_Most_Relevant_Affiliations_R4.xlsx
- Supplementary Materials/Table S10_World_Collaboration_R4.xlsx
- __MACOSX/Supplementary Materials/._Table S10_World_Collaboration_R4.xlsx
- Supplementary Materials/Table S1_Source_Impact_R4.xlsx
- __MACOSX/Supplementary Materials/._Table S1_Source_Impact_R4.xlsx
- Supplementary Materials/Table S6_Most_Relevant_Countries_By_Corresponding_Author_R4.xlsx
- __MACOSX/Supplementary Materials/._Table S6_Most_Relevant_Countries_By_Corresponding_Author_R4.xlsx
- Supplementary Materials/Table S7_Most_Relevant_Affiliations_R4.xlsx
- __MACOSX/Supplementary Materials/._Table S7_Most_Relevant_Affiliations_R4.xlsx
