# Supplementary material for: Research Trends in Octopus Biological Studies
Source: Animals (Basel). 2021 Jun 17;11(6):1808. doi: 10.3390/ani11061808 (PMC8233767; doi:10.3390/ani11061808)
Supplement: Supplementary file 1 [file animals-11-01808-s001.zip › Supplementary Materials/Table S9_World_Collaboration_R4.xlsx]

## Sheet: Sheet1
	Table S9 Numbers of shared publications between countries in the period 1985–2010 (“earlier period”: EP).
	Collaboration EP (1985 - 2010)
		From	To	Frequency
	1	UNITED KINGDOM	IRELAND	16
	2	USA	CANADA	16
	3	SPAIN	FRANCE	12
	4	SPAIN	PORTUGAL	12
	5	USA	ITALY	11
	6	USA	JAPAN	11
	7	SPAIN	CANADA	9
	8	SPAIN	UNITED KINGDOM	9
	9	UNITED KINGDOM	AUSTRALIA	9
	10	USA	AUSTRALIA	9
	11	USA	UNITED KINGDOM	9
	12	ITALY	ISRAEL	8
	13	SPAIN	MEXICO	8
	14	GERMANY	BULGARIA	7
	15	UNITED KINGDOM	GERMANY	7
	16	UNITED KINGDOM	PORTUGAL	7
	17	USA	FRANCE	7
	18	USA	PORTUGAL	7
	19	FRANCE	MONACO	6
	20	UNITED KINGDOM	FRANCE	6
	21	USA	CHINA	6
	22	USA	GERMANY	6
	23	USA	INDONESIA	6
	24	USA	SPAIN	6
	25	CANADA	AUSTRIA	5
	26	FRANCE	AUSTRALIA	5
	27	FRANCE	BELGIUM	5
	28	ITALY	UNITED KINGDOM	5
	29	JAPAN	NETHERLANDS	5
	30	SPAIN	GERMANY	5
	31	USA	ISRAEL	5
	32	CANADA	BRAZIL	4
	33	FRANCE	CANADA	4
	34	ITALY	GERMANY	4
	35	ITALY	SPAIN	4
	36	ITALY	SWITZERLAND	4
	37	JAPAN	AUSTRALIA	4
	38	MEXICO	CHILE	4
	39	SPAIN	AUSTRALIA	4
	40	USA	IRELAND	4
	41	AUSTRALIA	CANADA	3
	42	AUSTRALIA	NEW ZEALAND	3
	43	BELGIUM	MONACO	3
	44	FRANCE	GERMANY	3
	45	FRANCE	MAURITANIA	3
	46	FRANCE	MEXICO	3
	47	FRANCE	PORTUGAL	3
	48	GERMANY	DENMARK	3
	49	GERMANY	PORTUGAL	3
	50	JAPAN	SPAIN	3
	51	PORTUGAL	MEXICO	3
	52	SPAIN	BRAZIL	3
	53	SPAIN	CHILE	3
	54	SPAIN	DENMARK	3
	55	SPAIN	GREECE	3
	56	UNITED KINGDOM	DENMARK	3
	57	USA	AUSTRIA	3
	58	USA	NETHERLANDS	3
	59	AUSTRALIA	BRAZIL	2
	60	AUSTRALIA	DENMARK	2
	61	AUSTRALIA	GERMANY	2
	62	CANADA	CHINA	2
	63	FRANCE	MOROCCO	2
	64	FRANCE	SWITZERLAND	2
	65	GERMANY	BRAZIL	2
	66	GERMANY	GREECE	2
	67	GERMANY	RUSSIA	2
	68	ITALY	BULGARIA	2
	69	ITALY	DENMARK	2
	70	ITALY	FRANCE	2
	71	ITALY	GREECE	2
	72	JAPAN	BRAZIL	2
	73	JAPAN	GERMANY	2
	74	JAPAN	UNITED KINGDOM	2
	75	PORTUGAL	CHINA	2
	76	SPAIN	MOROCCO	2
	77	SPAIN	POLAND	2
	78	UNITED KINGDOM	RUSSIA	2
	79	USA	BRAZIL	2
	80	USA	MEXICO	2
	81	USA	NEW ZEALAND	2
	82	ARGENTINA	CHILE	1
	83	AUSTRALIA	BELGIUM	1
	84	AUSTRALIA	CHINA	1
	85	AUSTRALIA	COLOMBIA	1
	86	AUSTRALIA	MALAYSIA	1
	87	AUSTRALIA	NORWAY	1
	88	AUSTRALIA	RUSSIA	1
	89	AUSTRALIA	SENEGAL	1
	90	AUSTRALIA	SOUTH AFRICA	1
	91	AUSTRALIA	SWITZERLAND	1
	92	AUSTRALIA	THAILAND	1
	93	BELGIUM	BULGARIA	1
	94	BELGIUM	CZECH REPUBLIC	1
	95	BELGIUM	NORWAY	1
	96	BELGIUM	RUSSIA	1
	97	BRAZIL	BELGIUM	1
	98	BRAZIL	DENMARK	1
	99	BRAZIL	NORWAY	1
	100	BULGARIA	POLAND	1
	101	CANADA	ARGENTINA	1
	102	CANADA	DENMARK	1
	103	CANADA	EGYPT	1
	104	CANADA	ISRAEL	1
	105	CANADA	MAURITANIA	1
	106	CANADA	MOROCCO	1
	107	CANADA	SEYCHELLES	1
	108	CANADA	TUNISIA	1
	109	CHINA	INDONESIA	1
	110	DENMARK	BULGARIA	1
	111	FRANCE	ARGENTINA	1
	112	FRANCE	CHILE	1
	113	FRANCE	ISRAEL	1
	114	FRANCE	SEYCHELLES	1
	115	FRANCE	SOUTH AFRICA	1
	116	FRANCE	TUNISIA	1
	117	FRANCE	TURKEY	1
	118	GERMANY	BELGIUM	1
	119	GERMANY	CHILE	1
	120	GERMANY	CZECH REPUBLIC	1
	121	GERMANY	PERU	1
	122	GERMANY	POLAND	1
	123	GERMANY	SENEGAL	1
	124	GERMANY	SOUTH AFRICA	1
	125	GERMANY	SWITZERLAND	1
	126	GREECE	MOROCCO	1
	127	ISRAEL	AUSTRIA	1
	128	ISRAEL	NETHERLANDS	1
	129	ITALY	AUSTRALIA	1
	130	ITALY	CHINA	1
	131	ITALY	INDONESIA	1
	132	ITALY	MALTA	1
	133	ITALY	MOROCCO	1
	134	ITALY	NETHERLANDS	1
	135	ITALY	PORTUGAL	1
	136	ITALY	RUSSIA	1
	137	ITALY	SWEDEN	1
	138	JAPAN	BANGLADESH	1
	139	JAPAN	BELGIUM	1
	140	JAPAN	CHINA	1
	141	JAPAN	DENMARK	1
	142	JAPAN	FRANCE	1
	143	JAPAN	ITALY	1
	144	JAPAN	NORWAY	1
	145	JAPAN	RUSSIA	1
	146	JAPAN	SENEGAL	1
	147	JAPAN	SOUTH AFRICA	1
	148	MALAYSIA	PHILIPPINES	1
	149	MEXICO	BRAZIL	1
	150	MOROCCO	SEYCHELLES	1
	151	PORTUGAL	GREECE	1
	152	RUSSIA	SENEGAL	1
	153	SENEGAL	GUINEA	1
	154	SENEGAL	MAURITANIA	1
	155	SOUTH AFRICA	BRAZIL	1
	156	SOUTH AFRICA	MAURITANIA	1
	157	SOUTH AFRICA	NAMIBIA	1
	158	SPAIN	BELGIUM	1
	159	SPAIN	NETHERLANDS	1
	160	SPAIN	NORWAY	1
	161	SPAIN	SOUTH AFRICA	1
	162	SPAIN	SWEDEN	1
	163	SWEDEN	KENYA	1
	164	UNITED KINGDOM	ARGENTINA	1
	165	UNITED KINGDOM	BELGIUM	1
	166	UNITED KINGDOM	BRAZIL	1
	167	UNITED KINGDOM	CANADA	1
	168	UNITED KINGDOM	GREECE	1
	169	UNITED KINGDOM	MALAYSIA	1
	170	UNITED KINGDOM	PHILIPPINES	1
	171	UNITED KINGDOM	SENEGAL	1
	172	UNITED KINGDOM	SOUTH AFRICA	1
	173	UNITED KINGDOM	TANZANIA	1
	174	UNITED KINGDOM	TURKEY	1
	175	USA	CROATIA	1
	176	USA	DENMARK	1
	177	USA	EGYPT	1
	178	USA	HUNGARY	1
	179	USA	NORWAY	1
	180	USA	RUSSIA	1
	181	USA	SENEGAL	1
	182	USA	SOUTH AFRICA	1
	183	USA	SWEDEN	1
	184	USA	THAILAND	1
