# Supplementary material for: Research Trends in Octopus Biological Studies
Source: Animals (Basel). 2021 Jun 17;11(6):1808. doi: 10.3390/ani11061808 (PMC8233767; doi:10.3390/ani11061808)
Supplement: Supplementary file 1 [file animals-11-01808-s001.zip › Supplementary Materials/Table S4_Country_Production_R4.xlsx]

## Sheet: Sheet1
	Table S4 Information about countries production ordered by the total number of publications from 2011 to 2020 (“recent period”: RP).
	Country Production RP (2011 - 2020)
		region	Freq
	1	USA	532
	2	SPAIN	501
	3	CHINA	388
	4	MEXICO	375
	5	ITALY	309
	6	AUSTRALIA	256
	7	UK	205
	8	PORTUGAL	203
	9	JAPAN	164
	10	CHILE	155
	11	FRANCE	132
	12	BRAZIL	125
	13	GERMANY	85
	14	SOUTH KOREA	72
	15	CANADA	69
	16	ARGENTINA	60
	17	ISRAEL	54
	18	INDIA	46
	19	AUSTRIA	43
	20	THAILAND	41
	21	IRELAND	39
	22	TUNISIA	31
	23	NEW ZEALAND	29
	24	TURKEY	29
	25	BELGIUM	28
	26	GREECE	24
	27	DENMARK	23
	28	NETHERLANDS	23
	29	SWITZERLAND	19
	30	PAKISTAN	16
	31	POLAND	16
	32	RUSSIA	16
	33	SOUTH AFRICA	15
	34	CROATIA	10
	35	IRAN	9
	36	MOROCCO	9
	37	COLOMBIA	8
	38	ECUADOR	8
	39	PERU	8
	40	PHILIPPINES	8
	41	NORWAY	7
	42	HUNGARY	6
	43	MADAGASCAR	6
	44	MALAYSIA	6
	45	SENEGAL	6
	46	SINGAPORE	6
	47	SWEDEN	6
	48	SAUDI ARABIA	5
	49	BANGLADESH	4
	50	CYPRUS	4
	51	ROMANIA	4
	52	EGYPT	3
	53	INDONESIA	3
	54	FIJI	2
	55	ICELAND	2
	56	KENYA	2
	57	KUWAIT	2
	58	MALTA	2
	59	MONACO	2
	60	PANAMA	2
	61	SRI LANKA	2
	62	TANZANIA	2
	63	ALGERIA	1
	64	BAHAMAS	1
	65	CZECH REPUBLIC	1
	66	FINLAND	1
	67	JAMAICA	1
	68	LEBANON	1
	69	LIBYA	1
	70	MAURITIUS	1
	71	MONTENEGRO	1
	72	MOZAMBIQUE	1
	73	SEYCHELLES	1
	74	SLOVENIA	1
	75	SUDAN	1
	76	URUGUAY	1
	77	VENEZUELA	1
	78	VIETNAM	1
