# Supplementary material for: Research Trends in Octopus Biological Studies
Source: Animals (Basel). 2021 Jun 17;11(6):1808. doi: 10.3390/ani11061808 (PMC8233767; doi:10.3390/ani11061808)
Supplement: Supplementary file 1 [file animals-11-01808-s001.zip › Supplementary Materials/Table S3_Country_Production_R4.xlsx]

## Sheet: Sheet1
	Table S3 Information about countries production ordered by the total number of publications from 1985 to 2010 (“earlier period”: EP).
	Country Production EP (1985 - 2010)
		region	Freq
	1	USA	443
	2	JAPAN	279
	3	ITALY	246
	4	SPAIN	230
	5	UK	187
	6	FRANCE	153
	7	AUSTRALIA	144
	8	GERMANY	115
	9	CANADA	98
	10	PORTUGAL	98
	11	ISRAEL	51
	12	CHINA	48
	13	GREECE	43
	14	MEXICO	43
	15	ARGENTINA	35
	16	SOUTH AFRICA	35
	17	BRAZIL	32
	18	NEW ZEALAND	30
	19	IRELAND	28
	20	CHILE	27
	21	DENMARK	21
	22	BELGIUM	19
	23	SOUTH KOREA	14
	24	SWITZERLAND	12
	25	THAILAND	12
	26	NETHERLANDS	10
	27	BULGARIA	9
	28	RUSSIA	9
	29	AUSTRIA	8
	30	MOROCCO	8
	31	SENEGAL	8
	32	TURKEY	7
	33	INDIA	6
	34	INDONESIA	6
	35	MONACO	6
	36	SWEDEN	5
	37	CROATIA	4
	38	EGYPT	4
	39	MAURITANIA	4
	40	POLAND	4
	41	NORWAY	3
	42	TUNISIA	3
	43	BANGLADESH	2
	44	GUINEA	2
	45	MALAYSIA	2
	46	PAKISTAN	2
	47	COLOMBIA	1
	48	CZECH REPUBLIC	1
	49	FIJI	1
	50	HUNGARY	1
	51	KENYA	1
	52	MALTA	1
	53	NAMIBIA	1
	54	PERU	1
	55	PHILIPPINES	1
	56	SEYCHELLES	1
	57	TANZANIA	1
	58	UKRAINE	1
	59	URUGUAY	1
	60	VENEZUELA	1
