# Supplementary material for: Research Trends in Octopus Biological Studies
Source: Animals (Basel). 2021 Jun 17;11(6):1808. doi: 10.3390/ani11061808 (PMC8233767; doi:10.3390/ani11061808)
Supplement: Supplementary file 1 [file animals-11-01808-s001.zip › Supplementary Materials/Table S2_Source_Impact_R4.xlsx]

## Sheet: Sheet1
	Table S2 Information about all sources ordered according to the h-index from 2011 to 2020 (“recent period”: RP). NP: the number of publications; TC: total citations; h-index: journal’s number of published articles (h), each of which has been cited in other papers at least h time; g-index: the largest number such that the top g articles received at least g2 citations; m-index: the ratio h/n, where…
	Source Impact RP (2011 - 2020)
		Source	TC	NP	h_index	g_index	m_index	PY_start
	1	PLOS ONE	968	48	19	29	1.72727	2011
	2	AQUACULTURE	469	34	15	20	1.36364	2011
	3	JOURNAL OF EXPERIMENTAL MARINE BIOLOGY AND ECOLOGY	520	29	14	22	1.27273	2011
	4	JOURNAL OF EXPERIMENTAL BIOLOGY	334	23	13	18	1.18182	2011
	5	AQUACULTURE RESEARCH	411	44	12	17	1.09091	2011
	6	FISHERIES RESEARCH	382	40	12	16	1.09091	2011
	7	CURRENT BIOLOGY	380	13	12	13	1.09091	2011
	8	FRONTIERS IN PHYSIOLOGY	411	54	11	16	1.375	2014
	9	MARINE ECOLOGY PROGRESS SERIES	300	20	11	17	1	2011
	10	GENERAL AND COMPARATIVE ENDOCRINOLOGY	341	13	8	13	0.727273	2011
	11	HYDROBIOLOGIA	195	22	8	13	0.727273	2011
	12	MARINE BIOLOGY	180	18	8	13	0.727273	2011
	13	JOURNAL OF SHELLFISH RESEARCH	158	18	8	12	0.727273	2011
	14	JOURNAL OF THE MARINE BIOLOGICAL ASSOCIATION OF THE UNITED KINGDOM	130	19	8	9	0.727273	2011
	15	PROCEEDINGS OF THE NATIONAL ACADEMY OF SCIENCES OF THE UNITED STATES OF AMERICA	372	8	7	8	0.875	2014
	16	AQUACULTURE NUTRITION	160	15	7	12	0.636364	2011
	17	SCIENTIFIC REPORTS	157	19	7	12	1	2015
	18	SCIENTIA MARINA	121	11	7	11	0.636364	2011
	19	VIE ET MILIEU-LIFE AND ENVIRONMENT	94	10	7	9	0.636364	2011
	20	JOURNAL OF THE ROYAL SOCIETY INTERFACE	190	8	6	8	0.666667	2013
	21	INVERTEBRATE NEUROSCIENCE	155	11	6	11	0.545455	2011
	22	AQUACULTURE INTERNATIONAL	148	10	6	10	0.545455	2011
	23	FOOD CONTROL	131	9	6	9	0.666667	2013
	24	MOLECULAR BIOLOGY REPORTS	87	7	6	7	0.6	2012
	25	AMERICAN MALACOLOGICAL BULLETIN	63	15	6	7	0.6	2012
	26	FOOD CHEMISTRY	235	6	5	6	0.5	2012
	27	NATURE COMMUNICATIONS	218	6	5	6	0.555556	2013
	28	DEEP-SEA RESEARCH PART II-TOPICAL STUDIES IN OCEANOGRAPHY	197	5	5	5	0.454545	2011
	29	MOLLUSCAN RESEARCH	95	15	5	9	0.454545	2011
	30	AQUATIC BIOLOGY	90	7	5	7	0.454545	2011
	31	JOURNAL OF NATURAL HISTORY	85	9	5	9	0.5	2012
	32	JOURNAL OF FOOD PROTECTION	66	5	5	5	0.454545	2011
	33	LWT-FOOD SCIENCE AND TECHNOLOGY	64	6	5	6	0.625	2014
	34	MARINE POLLUTION BULLETIN	63	9	5	7	0.833333	2016
	35	JOURNAL OF MOLLUSCAN STUDIES	54	7	5	7	0.454545	2011
	36	COMPARATIVE BIOCHEMISTRY AND PHYSIOLOGY B-BIOCHEMISTRY & MOLECULAR BIOLOGY	43	6	5	6	0.555556	2013
	37	FRONTIERS IN ZOOLOGY	130	5	4	5	0.4	2012
	38	JOURNAL OF MORPHOLOGY	92	6	4	6	0.363636	2011
	39	JOURNAL OF AGRICULTURAL AND FOOD CHEMISTRY	87	5	4	5	0.4	2012
	40	MEDITERRANEAN MARINE SCIENCE	77	4	4	4	0.363636	2011
	41	FISHERIES OCEANOGRAPHY	76	4	4	4	0.666667	2016
	42	JOURNAL OF THERMAL BIOLOGY	76	5	4	5	0.4	2012
	43	CELL AND TISSUE RESEARCH	72	4	4	4	0.363636	2011
	44	PEPTIDES	71	5	4	5	0.363636	2011
	45	FISH & SHELLFISH IMMUNOLOGY	68	7	4	7	0.571429	2015
	46	JOURNAL OF THE WORLD AQUACULTURE SOCIETY	63	7	4	7	0.363636	2011
	47	PEERJ	58	11	4	7	0.8	2017
	48	CHEMOSPHERE	51	5	4	5	0.5	2014
	49	PROGRESS IN OCEANOGRAPHY	48	4	4	4	0.444444	2013
	50	AFRICAN JOURNAL OF MARINE SCIENCE	47	6	4	6	0.363636	2011
	51	JOURNAL OF COMPARATIVE PHYSIOLOGY A-NEUROETHOLOGY SENSORY NEURAL AND BEHAVIORAL PHYSIOLOGY	46	5	4	5	0.363636	2011
	52	OCEAN & COASTAL MANAGEMENT	44	12	4	6	0.363636	2011
	53	MARINE BIODIVERSITY	42	11	4	6	0.666667	2016
	54	MARINE ECOLOGY-AN EVOLUTIONARY PERSPECTIVE	40	5	4	5	0.571429	2015
	55	CONSERVATION GENETICS RESOURCES	39	9	4	5	0.363636	2011
	56	ICES JOURNAL OF MARINE SCIENCE	34	8	4	5	0.363636	2011
	57	MARINE AND FRESHWATER BEHAVIOUR AND PHYSIOLOGY	32	7	4	5	0.363636	2011
	58	MARINE BIOLOGY RESEARCH	30	6	4	5	0.363636	2011
	59	FISHERIES SCIENCE	29	6	4	5	0.363636	2011
	60	NATURE	633	3	3	3	0.272727	2011
	61	PROCEEDINGS OF THE ROYAL SOCIETY B-BIOLOGICAL SCIENCES	136	5	3	5	0.3	2012
	62	MOLECULAR ECOLOGY	130	3	3	3	0.3	2012
	63	PHILOSOPHICAL TRANSACTIONS OF THE ROYAL SOCIETY B-BIOLOGICAL SCIENCES	92	3	3	3	0.272727	2011
	64	ENVIRONMENTAL RESEARCH	77	3	3	3	0.375	2014
	65	SCIENCE OF THE TOTAL ENVIRONMENT	67	5	3	5	0.3	2012
	66	ECOTOXICOLOGY AND ENVIRONMENTAL SAFETY	55	5	3	5	0.375	2014
	67	REVIEWS IN AQUACULTURE	53	4	3	4	0.3	2012
	68	MALACOLOGIA	49	6	3	6	0.272727	2011
	69	FOOD RESEARCH INTERNATIONAL	48	3	3	3	0.6	2017
	70	FOOD AND CHEMICAL TOXICOLOGY	44	5	3	5	0.333333	2013
	71	CIENCIAS MARINAS	43	5	3	5	0.272727	2011
	72	BMC EVOLUTIONARY BIOLOGY	43	3	3	3	0.272727	2011
	73	BIOLOGICAL JOURNAL OF THE LINNEAN SOCIETY	41	3	3	3	0.3	2012
	74	BIOCHEMICAL SYSTEMATICS AND ECOLOGY	40	3	3	3	0.272727	2011
	75	AQUATIC TOXICOLOGY	38	3	3	3	0.333333	2013
	76	MARINE MAMMAL SCIENCE	34	3	3	3	0.375	2014
	77	JOURNAL OF THE SCIENCE OF FOOD AND AGRICULTURE	34	4	3	4	0.272727	2011
	78	JOURNAL OF FOOD SCIENCE	34	3	3	3	0.272727	2011
	79	BIOLOGY OPEN	32	4	3	4	0.375	2014
	80	HELGOLAND MARINE RESEARCH	31	3	3	3	0.3	2012
	81	TURKISH JOURNAL OF FISHERIES AND AQUATIC SCIENCES	30	4	3	4	0.272727	2011
	82	BIOLOGICAL BULLETIN	29	6	3	5	0.3	2012
	83	INTERNATIONAL JOURNAL OF FOOD SCIENCE AND TECHNOLOGY	27	4	3	4	0.3	2012
	84	ZOOLOGICAL SCIENCE	27	3	3	3	0.3	2012
	85	POLAR BIOLOGY	26	3	3	3	0.428571	2015
	86	AQUATIC LIVING RESOURCES	26	5	3	5	0.272727	2011
	87	FRONTIERS IN MARINE SCIENCE	23	10	3	4	0.5	2016
	88	MITOCHONDRIAL DNA PART A	16	3	3	3	0.5	2016
	89	LATIN AMERICAN JOURNAL OF AQUATIC RESEARCH	15	5	3	3	0.3	2012
	90	DEEP-SEA RESEARCH PART I-OCEANOGRAPHIC RESEARCH PAPERS	14	4	3	3	0.6	2017
	91	BEHAVIOUR	14	3	3	3	0.375	2014
	92	SCIENCE	696	2	2	2	0.2	2012
	93	BIOESSAYS	180	2	2	2	0.181818	2011
	94	ISME JOURNAL	133	2	2	2	0.181818	2011
	95	AMINO ACIDS	130	2	2	2	0.181818	2011
	96	LABORATORY ANIMALS	115	2	2	2	0.285714	2015
	97	BIOCHIMICA ET BIOPHYSICA ACTA-PROTEINS AND PROTEOMICS	95	2	2	2	0.181818	2011
	98	ADVANCES IN CEPHALOPOD SCIENCE: BIOLOGY, ECOLOGY, CULTIVATION AND FISHERIES	82	2	2	2	0.25	2014
	99	JOURNAL OF NEUROENDOCRINOLOGY	73	2	2	2	0.181818	2011
	100	FRONTIERS IN COMPUTATIONAL NEUROSCIENCE	69	2	2	2	0.222222	2013
	101	SYMMETRY-BASEL	59	2	2	2	0.285714	2015
	102	BIOLOGY LETTERS	47	3	2	3	0.2	2012
	103	JOURNAL OF MARINE SYSTEMS	46	3	2	3	0.285714	2015
	104	JOURNAL OF COMPARATIVE PHYSIOLOGY B-BIOCHEMICAL SYSTEMS AND ENVIRONMENTAL PHYSIOLOGY	45	2	2	2	0.222222	2013
	105	JOURNAL OF SEA RESEARCH	44	2	2	2	0.181818	2011
	106	ZOOLOGICA SCRIPTA	43	3	2	3	0.333333	2016
	107	ANIMAL BEHAVIOUR	42	2	2	2	0.2	2012
	108	FRONTIERS IN CELL AND DEVELOPMENTAL BIOLOGY	40	2	2	2	0.333333	2016
	109	CANADIAN JOURNAL OF ZOOLOGY	37	3	2	3	0.222222	2013
	110	ZOOLOGICAL LETTERS	36	3	2	3	0.285714	2015
	111	GENE	36	5	2	5	0.2	2012
	112	DEVELOPMENTAL AND COMPARATIVE IMMUNOLOGY	34	2	2	2	0.25	2014
	113	GIGASCIENCE	32	3	2	3	0.4	2017
	114	JOURNAL OF EXPERIMENTAL ZOOLOGY PART B-MOLECULAR AND DEVELOPMENTAL EVOLUTION	31	3	2	3	0.333333	2016
	115	CURRENT OPINION IN NEUROBIOLOGY	27	2	2	2	0.285714	2015
	116	MOLECULAR PHYLOGENETICS AND EVOLUTION	26	2	2	2	0.222222	2013
	117	ENVIRONMENTAL SCIENCE AND POLLUTION RESEARCH	25	4	2	4	0.285714	2015
	118	TOXINS	24	3	2	3	0.4	2017
	119	ZOOLOGY	24	2	2	2	0.181818	2011
	120	JOURNAL OF COMPARATIVE NEUROLOGY	23	3	2	3	0.285714	2015
	121	APPLIED ANIMAL BEHAVIOUR SCIENCE	23	2	2	2	0.285714	2015
	122	ECOLOGICAL INDICATORS	22	5	2	4	0.333333	2016
	123	COMPARATIVE BIOCHEMISTRY AND PHYSIOLOGY A-MOLECULAR & INTEGRATIVE PHYSIOLOGY	22	2	2	2	0.285714	2015
	124	JOURNAL OF FOOD SCIENCE AND TECHNOLOGY-MYSORE	21	3	2	3	0.285714	2015
	125	SCIENCE ADVANCES	19	2	2	2	1	2020
	126	MARINE AND FRESHWATER RESEARCH	19	4	2	4	0.285714	2015
	127	JOURNAL OF COMPARATIVE PSYCHOLOGY	19	2	2	2	0.25	2014
	128	GENETICS AND MOLECULAR RESEARCH	19	3	2	3	0.2	2012
	129	AQUATIC MAMMALS	19	2	2	2	0.181818	2011
	130	DISEASES OF AQUATIC ORGANISMS	18	3	2	3	0.285714	2015
	131	FISHERY BULLETIN	18	3	2	3	0.25	2014
	132	JOURNAL OF MOLECULAR MODELING	17	2	2	2	0.4	2017
	133	ZOOKEYS	17	5	2	4	0.181818	2011
	134	BRAIN STRUCTURE & FUNCTION	16	2	2	2	0.25	2014
	135	CAHIERS DE BIOLOGIE MARINE	16	3	2	3	0.181818	2011
	136	HIDROBIOLOGICA	15	3	2	3	0.2	2012
	137	BIOCHIMICA ET BIOPHYSICA ACTA-MOLECULAR AND CELL BIOLOGY OF LIPIDS	14	2	2	2	0.666667	2019
	138	MARINE ENVIRONMENTAL RESEARCH	14	3	2	3	0.333333	2016
	139	CARBOHYDRATE RESEARCH	14	2	2	2	0.285714	2015
	140	CHINESE JOURNAL OF OCEANOLOGY AND LIMNOLOGY	14	5	2	3	0.181818	2011
	141	FISHERIES MANAGEMENT AND ECOLOGY	13	5	2	3	0.285714	2015
	142	PACIFIC SCIENCE	13	2	2	2	0.222222	2013
	143	JOURNAL OF AQUATIC FOOD PRODUCT TECHNOLOGY	12	4	2	3	0.4	2017
	144	ECOLOGY AND EVOLUTION	12	3	2	3	0.4	2017
	145	JOURNAL OF INVERTEBRATE PATHOLOGY	12	3	2	3	0.222222	2013
	146	BRAZILIAN JOURNAL OF OCEANOGRAPHY	12	2	2	2	0.181818	2011
	147	JOURNAL OF COMPARATIVE PHYSIOLOGY B-BIOCHEMICAL SYSTEMIC AND ENVIRONMENTAL PHYSIOLOGY	11	2	2	2	0.333333	2016
	148	PAKISTAN JOURNAL OF ZOOLOGY	10	3	2	3	0.285714	2015
	149	MOLECULES	10	3	2	3	0.25	2014
	150	ZOOMORPHOLOGY	10	4	2	3	0.222222	2013
	151	ANIMAL COGNITION	10	2	2	2	0.222222	2013
	152	IRANIAN JOURNAL OF FISHERIES SCIENCES	10	3	2	3	0.2	2012
	153	TAURINE 10	9	2	2	2	0.4	2017
	154	EUROPEAN JOURNAL OF HISTOCHEMISTRY	9	2	2	2	0.2	2012
	155	JOVE-JOURNAL OF VISUALIZED EXPERIMENTS	9	2	2	2	0.181818	2011
	156	REGIONAL STUDIES IN MARINE SCIENCE	7	4	2	2	0.5	2018
	157	BULLETIN OF MARINE SCIENCE	7	6	2	2	0.4	2017
	158	JOURNAL OF ETHOLOGY	7	2	2	2	0.285714	2015
	159	REVISTA DE BIOLOGIA MARINA Y OCEANOGRAFIA	7	2	2	2	0.181818	2011
	160	COMPARATIVE CYTOGENETICS	6	2	2	2	0.4	2017
	161	FOODS	5	3	2	2	0.666667	2019
	162	REVISTA DE BIOLOGIA TROPICAL	5	3	2	2	0.25	2014
	163	NEUROSCIENCE AND BIOBEHAVIORAL REVIEWS	186	2	1	2	0.1	2012
	164	PROGRESS IN LIPID RESEARCH	162	1	1	1	0.166667	2016
	165	GLOBAL ENVIRONMENTAL CHANGE-HUMAN AND POLICY DIMENSIONS	122	1	1	1	0.111111	2013
	166	CELL	118	2	1	2	0.2	2017
	167	STEROIDS	91	1	1	1	0.1	2012
	168	JOURNAL OF ANIMAL ECOLOGY	61	2	1	2	0.0909091	2011
	169	JOURNAL OF PEPTIDE SCIENCE	59	1	1	1	0.125	2014
	170	EXPERIMENTAL PHYSIOLOGY	56	1	1	1	0.125	2014
	171	MARINE BIOTECHNOLOGY	55	1	1	1	0.1	2012
	172	MOLECULAR ECOLOGY RESOURCES	47	2	1	2	0.1	2012
	173	JOURNAL OF MOLECULAR EVOLUTION	45	1	1	1	0.111111	2013
	174	STANDARDS IN GENOMIC SCIENCES	39	1	1	1	0.1	2012
	175	VISUAL NEUROSCIENCE	37	1	1	1	0.0909091	2011
	176	PROTEINS-STRUCTURE FUNCTION AND BIOINFORMATICS	36	1	1	1	0.111111	2013
	177	ZOOLOGICAL JOURNAL OF THE LINNEAN SOCIETY	35	2	1	2	0.0909091	2011
	178	BRAIN BEHAVIOR AND EVOLUTION	33	1	1	1	0.111111	2013
	179	ENVIRONMENTAL SCIENCE & TECHNOLOGY	32	1	1	1	0.111111	2013
	180	JOURNAL OF NEUROENGINEERING AND REHABILITATION	31	1	1	1	0.0909091	2011
	181	NEUROSCIENCE LETTERS	29	1	1	1	0.125	2014
	182	JOURNAL OF CHEMICAL ECOLOGY	29	1	1	1	0.0909091	2011
	183	GEOBIOLOGY	28	2	1	2	0.111111	2013
	184	INTEGRATIVE AND COMPARATIVE BIOLOGY	26	1	1	1	0.142857	2015
	185	CURRENT MEDICINAL CHEMISTRY	25	1	1	1	0.125	2014
	186	ENVIRONMENTAL MONITORING AND ASSESSMENT	25	1	1	1	0.125	2014
	187	PROGRESS IN BIOPHYSICS & MOLECULAR BIOLOGY	24	1	1	1	0.25	2018
	188	JOURNAL OF AQUATIC ANIMAL HEALTH	23	1	1	1	0.125	2014
	189	ADVANCES IN MARINE BIOLOGY, VOL 65	23	1	1	1	0.111111	2013
	190	NEURAL NETWORKS	23	1	1	1	0.111111	2013
	191	INDIAN JOURNAL OF GEO-MARINE SCIENCES	23	3	1	3	0.0909091	2011
	192	INTERFACE FOCUS	22	1	1	1	0.142857	2015
	193	NUCLEIC ACIDS RESEARCH	21	1	1	1	0.25	2018
	194	EVODEVO	21	1	1	1	0.142857	2015
	195	FEBS JOURNAL	21	1	1	1	0.125	2014
	196	AQUACULTURAL ENGINEERING	20	2	1	2	0.1	2012
	197	CURRENT OPINION IN BEHAVIORAL SCIENCES	19	1	1	1	0.2	2017
	198	MOLECULAR NEUROBIOLOGY	19	1	1	1	0.142857	2015
	199	FRONTIERS IN GENETICS	17	1	1	1	0.25	2018
	200	DEVELOPMENTAL NEUROBIOLOGY	17	1	1	1	0.2	2017
	201	BEHAVIOURAL BRAIN RESEARCH	17	1	1	1	0.111111	2013
	202	ECOLOGICAL MODELLING	17	1	1	1	0.111111	2013
	203	ENDOCRINOLOGY	17	1	1	1	0.1	2012
	204	ACTA OECOLOGICA-INTERNATIONAL JOURNAL OF ECOLOGY	17	1	1	1	0.0909091	2011
	205	NEUROGASTROENTEROLOGY AND MOTILITY	16	1	1	1	0.25	2018
	206	CONSERVATION GENETICS	16	1	1	1	0.1	2012
	207	CURRENT ZOOLOGY	16	1	1	1	0.1	2012
	208	REPRODUCTIVE BIOLOGY	16	1	1	1	0.1	2012
	209	SCIENTIFIC DATA	15	1	1	1	0.333333	2019
	210	TRENDS IN ECOLOGY & EVOLUTION	15	1	1	1	0.333333	2019
	211	MOLECULAR IMMUNOLOGY	15	1	1	1	0.2	2017
	212	JOURNAL OF PLANKTON RESEARCH	15	1	1	1	0.142857	2015
	213	COMPTES RENDUS BIOLOGIES	15	1	1	1	0.1	2012
	214	BIOLOGICAL REVIEWS	14	2	1	2	0.333333	2019
	215	NEUROBIOLOGY OF AGING	14	1	1	1	0.2	2017
	216	FOOD HYDROCOLLOIDS	14	1	1	1	0.125	2014
	217	CHEMOECOLOGY	14	1	1	1	0.0909091	2011
	218	COMPARATIVE COGNITION & BEHAVIOR REVIEWS	13	1	1	1	0.25	2018
	219	EVOLUTION	13	1	1	1	0.25	2018
	220	AMERICAN JOURNAL OF PHYSIOLOGY-REGULATORY INTEGRATIVE AND COMPARATIVE PHYSIOLOGY	13	1	1	1	0.166667	2016
	221	FOOD SCIENCE AND BIOTECHNOLOGY	13	2	1	2	0.142857	2015
	222	ORGANISMS DIVERSITY & EVOLUTION	13	1	1	1	0.142857	2015
	223	ACTA ZOOLOGICA	13	2	1	2	0.1	2012
	224	HARMFUL ALGAE	13	1	1	1	0.0909091	2011
	225	ORYX	12	1	1	1	0.25	2018
	226	EUROPEAN FOOD RESEARCH AND TECHNOLOGY	12	1	1	1	0.125	2014
	227	FOOD ADDITIVES AND CONTAMINANTS PART A-CHEMISTRY ANALYSIS CONTROL EXPOSURE & RISK ASSESSMENT	12	1	1	1	0.1	2012
	228	IHERINGIA SERIE ZOOLOGIA	12	1	1	1	0.1	2012
	229	FOOD ANALYTICAL METHODS	12	3	1	3	0.0909091	2011
	230	REVIEWS IN FISHERIES SCIENCE & AQUACULTURE	11	1	1	1	0.5	2020
	231	ENVIRONMENTAL TOXICOLOGY AND PHARMACOLOGY	11	1	1	1	0.25	2018
	232	PROTEIN JOURNAL	11	2	1	2	0.111111	2013
	233	BOLETIM DO INSTITUTO DE PESCA	11	1	1	1	0.1	2012
	234	ITALIAN JOURNAL OF ANIMAL SCIENCE	11	1	1	1	0.1	2012
	235	INNOVATIVE FOOD SCIENCE & EMERGING TECHNOLOGIES	11	1	1	1	0.0909091	2011
	236	ZOOLOGIA	11	1	1	1	0.0909091	2011
	237	COMMUNICATIONS BIOLOGY	10	1	1	1	0.333333	2019
	238	PLANT CELL	10	1	1	1	0.25	2018
	239	SEMINARS IN CELL & DEVELOPMENTAL BIOLOGY	10	1	1	1	0.2	2017
	240	COASTAL MANAGEMENT	9	1	1	1	0.2	2017
	241	DEVELOPMENTAL PSYCHOBIOLOGY	9	1	1	1	0.2	2017
	242	INTERNATIONAL JOURNAL OF PEPTIDE RESEARCH AND THERAPEUTICS	9	2	1	2	0.1	2012
	243	JOURNAL OF THE AMERICAN ASSOCIATION FOR LABORATORY ANIMAL SCIENCE	9	2	1	2	0.0909091	2011
	244	FOOD MICROBIOLOGY	8	1	1	1	0.333333	2019
	245	JOURNAL OF TRACE ELEMENTS IN MEDICINE AND BIOLOGY	8	1	1	1	0.2	2017
	246	RUSSIAN JOURNAL OF MARINE BIOLOGY	8	1	1	1	0.2	2017
	247	EFFECTS OF NOISE ON AQUATIC LIFE II	8	1	1	1	0.166667	2016
	248	FRONTIERS IN ECOLOGY AND EVOLUTION	8	1	1	1	0.125	2014
	249	INTERNATIONAL JOURNAL OF MORPHOLOGY	8	1	1	1	0.111111	2013
	250	PHYSIOLOGY & BEHAVIOR	8	1	1	1	0.111111	2013
	251	ZOOLOGISCHER ANZEIGER	8	1	1	1	0.111111	2013
	252	BIOMOLECULES	7	1	1	1	0.5	2020
	253	COGNITIVE PSYCHOLOGY	7	1	1	1	0.25	2018
	254	COMPLEXITY	7	1	1	1	0.25	2018
	255	ISCIENCE	7	1	1	1	0.25	2018
	256	FISH PHYSIOLOGY AND BIOCHEMISTRY	7	1	1	1	0.2	2017
	257	JOURNAL OF FUNDAMENTAL AND APPLIED SCIENCES	7	1	1	1	0.166667	2016
	258	COGNITIVE NEURODYNAMICS	7	1	1	1	0.142857	2015
	259	CZECH JOURNAL OF FOOD SCIENCES	7	1	1	1	0.142857	2015
	260	JOURNAL OF OCEANOGRAPHY	7	1	1	1	0.142857	2015
	261	ACTA ADRIATICA	7	2	1	2	0.125	2014
	262	NEW ZEALAND JOURNAL OF ZOOLOGY	7	1	1	1	0.125	2014
	263	PROCESS BIOCHEMISTRY	7	1	1	1	0.125	2014
	264	ITALIAN JOURNAL OF ZOOLOGY	7	1	1	1	0.111111	2013
	265	NEUROSCIENCE BULLETIN	7	1	1	1	0.111111	2013
	266	TISSUE & CELL	7	1	1	1	0.111111	2013
	267	JOURNAL OF ENVIRONMENTAL BIOLOGY	7	4	1	2	0.1	2012
	268	INDIAN JOURNAL OF FISHERIES	7	2	1	2	0.1	2012
	269	CRUSTACEANA	7	1	1	1	0.0909091	2011
	270	NAUTILUS	7	1	1	1	0.0909091	2011
	271	AGEING RESEARCH REVIEWS	6	1	1	1	0.333333	2019
	272	CELLULAR AND MOLECULAR LIFE SCIENCES	6	1	1	1	0.333333	2019
	273	JOURNAL OF STEROID BIOCHEMISTRY AND MOLECULAR BIOLOGY	6	1	1	1	0.25	2018
	274	JOURNAL OF FOOD PROCESSING AND PRESERVATION	6	2	1	2	0.2	2017
	275	INVERTEBRATE BIOLOGY	6	1	1	1	0.166667	2016
	276	JOURNAL OF EXPERIMENTAL ZOOLOGY PART A-ECOLOGICAL AND INTEGRATIVE PHYSIOLOGY	6	1	1	1	0.166667	2016
	277	RAFFLES BULLETIN OF ZOOLOGY	6	1	1	1	0.166667	2016
	278	AMERICAN MUSEUM NOVITATES	6	1	1	1	0.142857	2015
	279	CHEMISTRY & BIODIVERSITY	6	1	1	1	0.142857	2015
	280	AMERICAN JOURNAL OF MEDICAL GENETICS PART A	6	1	1	1	0.1	2012
	281	AQUATIC ECOLOGY	5	3	1	2	0.333333	2019
	282	OECOLOGIA	5	2	1	2	0.25	2018
	283	BULLETIN OF ENVIRONMENTAL CONTAMINATION AND TOXICOLOGY	5	1	1	1	0.25	2018
	284	ECOLOGICAL COMPLEXITY	5	1	1	1	0.25	2018
	285	FRONTIERS IN NEUROLOGY	5	1	1	1	0.25	2018
	286	NEW ZEALAND JOURNAL OF MARINE AND FRESHWATER RESEARCH	5	1	1	1	0.25	2018
	287	NORTH AMERICAN JOURNAL OF FISHERIES MANAGEMENT	5	1	1	1	0.25	2018
	288	REGIONAL ENVIRONMENTAL CHANGE	5	1	1	1	0.25	2018
	289	JOURNAL OF BIOSCIENCE AND BIOENGINEERING	5	1	1	1	0.2	2017
	290	JOURNAL OF FOOD MEASUREMENT AND CHARACTERIZATION	5	1	1	1	0.2	2017
	291	JOURNAL OF OCCUPATIONAL AND ENVIRONMENTAL HYGIENE	5	1	1	1	0.2	2017
	292	JOURNAL OF MOLECULAR GRAPHICS & MODELLING	5	1	1	1	0.142857	2015
	293	SPRINGERPLUS	5	1	1	1	0.125	2014
	294	JOURNAL OF OCEAN UNIVERSITY OF CHINA	5	5	1	2	0.111111	2013
	295	NEUROPEPTIDES	5	1	1	1	0.111111	2013
	296	ANIMALS	4	2	1	2	0.5	2020
	297	INTERNATIONAL JOURNAL OF BIOLOGICAL MACROMOLECULES	4	2	1	2	0.5	2020
	298	SUSTAINABILITY	4	2	1	2	0.333333	2019
	299	INTERNATIONAL JOURNAL OF GASTRONOMY AND FOOD SCIENCE	4	1	1	1	0.25	2018
	300	URBAN ECOSYSTEMS	4	1	1	1	0.25	2018
	301	HELMINTHOLOGIA	4	1	1	1	0.2	2017
	302	JOURNAL OF FOOD COMPOSITION AND ANALYSIS	4	1	1	1	0.2	2017
	303	WASTE AND BIOMASS VALORIZATION	4	2	1	2	0.142857	2015
	304	INTEGRATIVE ZOOLOGY	4	1	1	1	0.142857	2015
	305	JOURNAL OF MEDICINAL FOOD	4	1	1	1	0.142857	2015
	306	ZOOTAXA	4	1	1	1	0.142857	2015
	307	VISION RESEARCH	4	1	1	1	0.125	2014
	308	FOOD SCIENCE AND TECHNOLOGY RESEARCH	4	1	1	1	0.111111	2013
	309	ENVIRONMENTAL ENGINEERING AND MANAGEMENT JOURNAL	4	1	1	1	0.1	2012
	310	APPLIED BIOCHEMISTRY AND BIOTECHNOLOGY	4	1	1	1	0.0909091	2011
	311	BIOTA NEOTROPICA	4	1	1	1	0.0909091	2011
	312	AQUACULTURE REPORTS	3	2	1	1	0.5	2020
	313	GAIA-ECOLOGICAL PERSPECTIVES FOR SCIENCE AND SOCIETY	3	1	1	1	0.5	2020
	314	MOLECULAR AND CELLULAR ENDOCRINOLOGY	3	1	1	1	0.5	2020
	315	BMC ZOOLOGY	3	1	1	1	0.333333	2019
	316	ECOLOGICAL PSYCHOLOGY	3	1	1	1	0.333333	2019
	317	ISSUES IN SCIENCE AND TECHNOLOGY	3	1	1	1	0.333333	2019
	318	JOURNAL OF ANIMAL AND PLANT SCIENCES-JAPS	3	1	1	1	0.25	2018
	319	BIOLOGICAL TRACE ELEMENT RESEARCH	3	1	1	1	0.2	2017
	320	BOTANICA MARINA	3	1	1	1	0.2	2017
	321	JOURNAL OF ETHNOBIOLOGY	3	1	1	1	0.2	2017
	322	PLANT AND CELL PHYSIOLOGY	3	1	1	1	0.2	2017
	323	OCEAN SCIENCE JOURNAL	3	2	1	1	0.166667	2016
	324	KOREAN JOURNAL OF PHYSIOLOGY & PHARMACOLOGY	3	1	1	1	0.166667	2016
	325	ZOOLOGY IN THE MIDDLE EAST	3	1	1	1	0.166667	2016
	326	ACTA OCEANOLOGICA SINICA	3	2	1	1	0.142857	2015
	327	FOOD SCIENCE AND TECHNOLOGY	3	2	1	1	0.142857	2015
	328	PROTEOMICS	3	1	1	1	0.142857	2015
	329	MICROSCOPY RESEARCH AND TECHNIQUE	3	3	1	1	0.125	2014
	330	SCIENTIFIC AMERICAN	3	3	1	1	0.111111	2013
	331	CRYOBIOLOGY	3	1	1	1	0.111111	2013
	332	ANAIS DA ACADEMIA BRASILEIRA DE CIENCIAS	3	1	1	1	0.0909091	2011
	333	ANNUAL REVIEW OF ANIMAL BIOSCIENCES, VOL 8, 2020	2	1	1	1	0.5	2020
	334	CELLS	2	1	1	1	0.5	2020
	335	RESEARCH	2	1	1	1	0.5	2020
	336	TRENDS IN COGNITIVE SCIENCES	2	1	1	1	0.5	2020
	337	AUSTRALIAN JOURNAL OF PSYCHOLOGY	2	1	1	1	0.333333	2019
	338	COMPUTATIONAL INTELLIGENCE AND NEUROSCIENCE	2	1	1	1	0.333333	2019
	339	MOLECULAR AND CELLULAR PROBES	2	1	1	1	0.333333	2019
	340	THALASSAS	2	3	1	1	0.25	2018
	341	MITOCHONDRIAL DNA PART B-RESOURCES	2	2	1	1	0.25	2018
	342	ACS CHEMICAL NEUROSCIENCE	2	1	1	1	0.25	2018
	343	BIOORGANIC & MEDICINAL CHEMISTRY	2	1	1	1	0.25	2018
	344	JOURNAL OF ASIA-PACIFIC BIODIVERSITY	2	1	1	1	0.25	2018
	345	ENVIRONMENTAL BIOLOGY OF FISHES	2	1	1	1	0.2	2017
	346	JOURNAL OF EXPERIMENTAL ZOOLOGY PART A-ECOLOGICAL GENETICS AND PHYSIOLOGY	2	1	1	1	0.166667	2016
	347	ESTUARIES AND COASTS	2	1	1	1	0.142857	2015
	348	JOURNAL OF VENOMOUS ANIMALS AND TOXINS INCLUDING TROPICAL DISEASES	2	1	1	1	0.125	2014
	349	JOURNAL OF FOOD SAFETY AND FOOD QUALITY-ARCHIV FUR LEBENSMITTELHYGIENE	2	1	1	1	0.111111	2013
	350	ETHNOBIOLOGY AND CONSERVATION	1	1	1	1	0.5	2020
	351	ACTA HISTOCHEMICA	1	1	1	1	0.333333	2019
	352	FOODS AND RAW MATERIALS	1	1	1	1	0.333333	2019
	353	SYSTEMATICS AND BIODIVERSITY	1	1	1	1	0.333333	2019
	354	JOURNAL OF OCEANOLOGY AND LIMNOLOGY	1	2	1	1	0.25	2018
	355	ACTA SCIENTIARUM-TECHNOLOGY	1	1	1	1	0.25	2018
	356	CONTINENTAL SHELF RESEARCH	1	1	1	1	0.25	2018
	357	EXPERIMENTAL NEUROBIOLOGY	1	1	1	1	0.25	2018
	358	PLANT SIGNALING & BEHAVIOR	1	1	1	1	0.25	2018
	359	JOURNAL OF ENVIRONMENTAL SCIENCE AND HEALTH PART B-PESTICIDES FOOD CONTAMINANTS AND AGRICULTURAL WASTES	1	1	1	1	0.2	2017
	360	ISRAELI JOURNAL OF AQUACULTURE-BAMIDGEH	1	1	1	1	0.166667	2016
	361	POLAR SCIENCE	1	1	1	1	0.142857	2015
	362	ETHOLOGY	1	1	1	1	0.125	2014
	363	MILITARY PSYCHOLOGY	1	1	1	1	0.125	2014
	364	JOURNAL OF EVOLUTIONARY BIOCHEMISTRY AND PHYSIOLOGY	1	2	1	1	0.1	2012
	365	RETINAL DEGENERATIVE DISEASES	1	1	1	1	0.1	2012
	366	JOURNAL OF APPLIED ICHTHYOLOGY	1	2	1	1	0.0909091	2011
	367	BULLETIN OF THE EUROPEAN ASSOCIATION OF FISH PATHOLOGISTS	0	2	0	0	0	2013
	368	FISHES	0	2	0	0	0	2017
	369	INTERNATIONAL JOURNAL OF ENVIRONMENTAL RESEARCH AND PUBLIC HEALTH	0	2	0	0	0	2020
	370	ACTA ZOOLOGICA BULGARICA	0	1	0	0	0	2019
	371	ADAPTIVE BEHAVIOR	0	1	0	0	0	2020
	372	ANATOMIA HISTOLOGIA EMBRYOLOGIA	0	1	0	0	0	2020
	373	AQUATIC CONSERVATION-MARINE AND FRESHWATER ECOSYSTEMS	0	1	0	0	0	2020
	374	BIOLOGICAL RHYTHM RESEARCH	0	1	0	0	0	2018
	375	BIOLOGY-BASEL	0	1	0	0	0	2020
	376	CHEMISTRY AND PHYSICS OF LIPIDS	0	1	0	0	0	2020
	377	CONSERVATION PHYSIOLOGY	0	1	0	0	0	2020
	378	DATA	0	1	0	0	0	2020
	379	DATA IN BRIEF	0	1	0	0	0	2018
	380	DOKLADY BIOCHEMISTRY AND BIOPHYSICS	0	1	0	0	0	2012
	381	ECOTOXICOLOGY	0	1	0	0	0	2020
	382	ENDANGERED SPECIES RESEARCH	0	1	0	0	0	2018
	383	ENDOKRYNOLOGIA POLSKA	0	1	0	0	0	2019
	384	EXPERIMENTAL BRAIN RESEARCH	0	1	0	0	0	2015
	385	FRESENIUS ENVIRONMENTAL BULLETIN	0	1	0	0	0	2020
	386	FRONTIERS IN PSYCHOLOGY	0	1	0	0	0	2020
	387	GENOMICS	0	1	0	0	0	2020
	388	IMAGINING THE BRAIN: EPISODES IN THE HISTORY OF BRAIN RESEARCH	0	1	0	0	0	2018
	389	INTERNATIONAL JOURNAL OF FOOD MICROBIOLOGY	0	1	0	0	0	2020
	390	INVERTEBRATE REPRODUCTION & DEVELOPMENT	0	1	0	0	0	2019
	391	ITALIAN JOURNAL OF FOOD SAFETY	0	1	0	0	0	2020
	392	JOURNAL OF CELLULAR PHYSIOLOGY	0	1	0	0	0	2018
	393	JOURNAL OF COASTAL RESEARCH	0	1	0	0	0	2020
	394	JOURNAL OF ENVIRONMENTAL PROTECTION AND ECOLOGY	0	1	0	0	0	2020
	395	JOURNAL OF FOOD BIOCHEMISTRY	0	1	0	0	0	2020
	396	JOURNAL OF FOOD QUALITY	0	1	0	0	0	2016
	397	JOURNAL OF NEUROSCIENCE METHODS	0	1	0	0	0	2018
	398	LEARNING & BEHAVIOR	0	1	0	0	0	2019
	399	LIPIDS	0	1	0	0	0	2019
	400	OCEANOGRAPHY	0	1	0	0	0	2020
	401	PHILOSOPHICAL PSYCHOLOGY	0	1	0	0	0	2019
	402	PLANKTON & BENTHOS RESEARCH	0	1	0	0	0	2019
	403	PROCEEDINGS OF THE LINNEAN SOCIETY OF NEW SOUTH WALES	0	1	0	0	0	2017
	404	RESTORATIVE NEUROLOGY AND NEUROSCIENCE	0	1	0	0	0	2019
	405	REVISTA BRASILEIRA DE ZOOTECNIA-BRAZILIAN JOURNAL OF ANIMAL SCIENCE	0	1	0	0	0	2018
	406	SCIENTIFIC WORLD JOURNAL	0	1	0	0	0	2012
	407	SU URUNLERI DERGISI	0	1	0	0	0	2019
	408	VELIGER	0	1	0	0	0	2012
