# Supplementary material for: Research Trends in Octopus Biological Studies
Source: Animals (Basel). 2021 Jun 17;11(6):1808. doi: 10.3390/ani11061808 (PMC8233767; doi:10.3390/ani11061808)
Supplement: Supplementary file 1 [file animals-11-01808-s001.zip › Supplementary Materials/Table S5_Most_Relevant_Countries_By_Corresponding_Author_R4.xlsx]

## Sheet: Sheet1
	Table S5 Information about countries production ordered by the total number of publications by corresponding authors (CNP) from 1985 to 2010 (“earlier period”: EP). CFreq: citation frequency according to the publication by the corresponding author; SCP: single country publications (i.e., number of articles in which all authors belong to the same country); MCP: multiple countries publications (i.e…
	Country Production by Corresponding Author EP (1985 - 2010)
		Country	CNP	Freq	SCP	MCP	MCP_Ratio
	1	USA	258	0.200155	216	42	0.1628
	2	SPAIN	146	0.113266	104	42	0.2877
	3	JAPAN	132	0.102405	124	8	0.0606
	4	UNITED KINGDOM	105	0.081458	78	27	0.2571
	5	ITALY	99	0.076804	76	23	0.2323
	6	AUSTRALIA	80	0.062064	61	19	0.2375
	7	FRANCE	67	0.051978	43	24	0.3582
	8	GERMANY	65	0.050427	55	10	0.1538
	9	CANADA	47	0.036462	36	11	0.234
	10	PORTUGAL	44	0.034135	36	8	0.1818
	11	GREECE	29	0.022498	27	2	0.069
	12	ISRAEL	20	0.015516	9	11	0.55
	13	MEXICO	20	0.015516	16	4	0.2
	14	SOUTH AFRICA	20	0.015516	18	2	0.1
	15	CHINA	19	0.01474	16	3	0.1579
	16	ARGENTINA	18	0.013964	16	2	0.1111
	17	CHILE	14	0.010861	9	5	0.3571
	18	NEW ZEALAND	14	0.010861	12	2	0.1429
	19	BRAZIL	12	0.00931	5	7	0.5833
	20	KOREA	8	0.006206	8	0	0
	21	DENMARK	7	0.005431	4	3	0.4286
	22	THAILAND	6	0.004655	4	2	0.3333
	23	BULGARIA	5	0.003879	1	4	0.8
	24	IRELAND	5	0.003879	2	3	0.6
	26	SWITZERLAND	5	0.003879	2	3	0.6
	25	SENEGAL	5	0.003879	3	2	0.4
	27	BELGIUM	4	0.003103	2	2	0.5
	29	TURKEY	4	0.003103	3	1	0.25
	28	RUSSIA	4	0.003103	4	0	0
	33	INDONESIA	3	0.002327	0	3	1
	34	MOROCCO	3	0.002327	1	2	0.6667
	30	AUSTRIA	3	0.002327	2	1	0.3333
	31	CROATIA	3	0.002327	3	0	0
	32	INDIA	3	0.002327	3	0	0
	35	NORWAY	2	0.001552	1	1	0.5
	36	COLOMBIA	1	0.000776	0	1	1
	37	KENYA	1	0.000776	0	1	1
	40	PHILIPPINES	1	0.000776	0	1	1
	42	SWEDEN	1	0.000776	0	1	1
	38	NETHERLANDS	1	0.000776	1	0	0
	39	PAKISTAN	1	0.000776	1	0	0
	41	POLAND	1	0.000776	1	0	0
	43	TUNISIA	1	0.000776	1	0	0
	44	UKRAINE	1	0.000776	1	0	0
	45	VENEZUELA	1	0.000776	1	0	0
