# Supplementary material for: Research Trends in Octopus Biological Studies
Source: Animals (Basel). 2021 Jun 17;11(6):1808. doi: 10.3390/ani11061808 (PMC8233767; doi:10.3390/ani11061808)
Supplement: Supplementary file 1 [file animals-11-01808-s001.zip › Supplementary Materials/Table S8_Most_Relevant_Affiliations_R4.xlsx]

## Sheet: Sheet1
	Table S8 The most productive affiliations from 2011 to 2020 (“recent period”: RP). The first three items are in bold
	Most productive affiliations RP (2011 - 2020)
		Affiliations	Articles
	1	UNIV NACL AUTONOMA MEXICO	103
	2	INST ESPANOL OCEANOG	93
	3	OCEAN UNIV CHINA	54
	4	UNIV AVEIRO	39
	5	HEBREW UNIV JERUSALEM	36
	6	SHANGHAI OCEAN UNIV	36
	7	UNIV AUSTRAL CHILE	36
	8	UNIV VIGO	35
	9	LA TROBE UNIV	30
	10	UNIV TASMANIA	28
	11	INST INVEST MARINAS	27
	12	UNIV ALGARVE	27
	13	UNIV NAPLES FEDERICO II	27
	14	UNIV PORTO	25
	15	UNIV QUEENSLAND	25
	16	UNIV LISBON	23
	17	UNIV VIENNA	23
	18	INST POLITECN NACL	22
	19	JAMES COOK UNIV	22
	20	UNIV LA LAGUNA	21
	21	CTR INVEST CIENT AND EDUC SUPER ENSENADA	20
	22	ASSOC CEPHALOPOD RES CEPHRES	19
	23	UNIV ANTOFAGASTA	19
	24	UNIV FED RIO GRANDE DO NORTE	19
	25	UNIV CATOLICA NORTE	18
	26	MARINE BIOL LAB	16
	27	NINGBO UNIV	16
	28	UNIV RYUKYUS	16
	29	UNIV SANTIAGO DE COMPOSTELA	16
	30	UNIV VERACRUZANA	16
	31	ZHEJIANG OCEAN UNIV	16
	32	TOHOKU UNIV	15
	33	UNIV CHILE	15
	34	UNIV CALIF BERKELEY	14
	35	UNIV COIMBRA	14
	36	UNIV STIRLING	14
	37	HARVARD UNIV	13
	38	UNIV CHICAGO	13
	39	ALASKA FISHERIES SCI CTR	12
	40	ALASKA PACIFIC UNIV	12
	41	BUENOS AIRES	12
	42	MAHIDOL UNIV	12
	43	MONTEREY BAY AQUARIUM RES INST	12
	44	STANFORD UNIV	12
	45	UNIV ANDRES BELLO	12
	46	UNIV FLORIDA	12
	47	UNIV LETHBRIDGE	12
	48	UNIV SAO PAULO	12
	49	HOKKAIDO UNIV	11
	50	KITASATO UNIV	11
	51	UNIV ALASKA FAIRBANKS	11
	52	UNIV CAMBRIDGE	11
	53	UNIV COPENHAGEN	11
	54	UNIV GENOA	11
	55	UNIV LAS PALMAS GRAN CANARIA	11
	56	XIAMEN UNIV	11
	57	CTR MICROBIOROBOT	10
	58	MURDOCH UNIV	10
	59	PRINCE SONGKLA UNIV	10
	60	QINGDAO NATL LAB MARINE SCI AND TECHNOL	10
	61	UNIDAD MULTIDISCIPLINARIA DOCENCIA AND INVEST	10
	62	UNIV ABERDEEN	10
	63	UNIV CAEN BASSE NORMANDIE	10
	64	UNIV GHENT	10
	65	UNIV LA ROCHELLE	10
	66	UNIV PISA	10
	67	KYOTO UNIV	9
	68	LAB PESQUERIAS ARTESANALES	9
	69	NATL UNIV IRELAND GALWAY	9
	70	UNIV AUTONOMA BAJA CALIFORNIA	9
	71	UNIV CAGLIARI	9
	72	UNIV CALIF SAN DIEGO	9
	73	UNIV FED SANTA CATARINA	9
	74	UNIV KARACHI	9
	75	UNIV MAINE	9
	76	UNIV POLITECN VALENCIA	9
	77	UNIV WASHINGTON	9
	78	BROWN UNIV	8
	79	CALIF ACAD SCI	8
	80	CUNY BROOKLYN COLL	8
	81	DEAKIN UNIV	8
	82	INST CIENCIES MAR	8
	83	INST INVEST MARINAS CSIC	8
	84	INST UNIV SANIDAD ANIM AND SEGURIDAD ALIMENTARIA	8
	85	ISTANBUL UNIV	8
	86	KATHOLIEKE UNIV LEUVEN	8
	87	NATL UNIV IRELAND	8
	88	UNIV ADELAIDE	8
	89	UNIV AUCKLAND	8
	90	UNIV AUTONOMA SINALOA	8
	91	UNIV AUTONOMA YUCATAN	8
	92	UNIV BARI ALDO MORO	8
	93	UNIV BOLOGNA	8
	94	UNIV BRISTOL	8
	95	UNIV CALIF SANTA BARBARA	8
	96	UNIV FED PARANA	8
	97	UNIV ILLINOIS	8
	98	UNIV MELBOURNE	8
	99	UNIV NACL COMAHUE	8
	100	UNIV PADUA	8
	101	UNIV SFAX	8
	102	UNIV ST ANDREWS	8
	103	UNIV WESTERN AUSTRALIA	8
	104	ZHEJIANG UNIV	8
	105	BIOROBOT INST	7
	106	CHONNAM NATL UNIV	7
	107	CNR	7
	108	LUDONG UNIV	7
	109	MED UNIV VIENNA	7
	110	PORTUGUESE INST SEA AND ATMOSPHERE	7
	111	ST GEORGES UNIV LONDON	7
	112	SWANSEA UNIV	7
	113	TAMIL NADU FISHERIES UNIV	7
	114	TOKYO UNIV MARINE SCI AND TECHNOL	7
	115	UNIV COLORADO	7
	116	UNIV HAWAII	7
	117	UNIV MINHO	7
	118	UNIV ROSTOCK	7
	119	UNIV TOKYO	7
	120	BANGOR UNIV	6
	121	BEIHANG UNIV	6
	122	CTR INVEST AND ESTUDIOS AVANZADOS	6
	123	DALHOUSIE UNIV	6
	124	INST CANARIO CIENCIAS MARINAS	6
	125	JAPAN AGCY MARINE EARTH SCI AND TECHNOL	6
	126	KONRAD LORENZ INST EVOLUT AND COGNIT RES	6
	127	MEM UNIV NEWFOUNDLAND	6
	128	PEKING UNIV	6
	129	RHODES UNIV	6
	130	SCI	6
	131	SMITHSONIAN INST	6
	132	TECH UNIV DENMARK	6
	133	UNIV ARIZONA	6
	134	UNIV BARCELONA	6
	135	UNIV BREMEN	6
	136	UNIV CALIF LOS ANGELES	6
	137	UNIV HAWAII MANOA	6
	138	UNIV LIVERPOOL	6
	139	UNIV MAR	6
	140	UNIV NAPOLI FEDERICO II	6
	141	UNIV PUERTO RICO	6
	142	UNIV SANNIO	6
	143	UNIV SONORA	6
	144	UNIV ZURICH	6
	145	ANGLIA RUSKIN UNIV	5
	146	BEN GURION UNIV NEGEV	5
	147	CNRS	5
	148	CTR SYNAPT NEUROSCI AND TECHNOL	5
	149	CURTIN UNIV	5
	150	DEPT NEUROSCI AND BRAIN TECHNOL	5
	151	FUDAN UNIV	5
	152	GRAD CTR	5
	153	INST MARINE RES	5
	154	INST OCEANOL	5
	155	INST POLITECN PORTO	5
	156	LASBELLA UNIV AGR WATER AND MARINE SCI	5
	157	MAX PLANCK INST BRAIN RES	5
	158	NATL FISHERIES RES AND DEV INST	5
	159	NEW MEXICO STATE UNIV	5
	160	NORMANDIE UNIV	5
	161	NORTHEASTERN UNIV	5
	162	PONTIFICIA UNIV CATOLICA CHILE	5
	163	PONTIFICIA UNIV CATOLICA VALPARAISO	5
	164	PUKYONG NATL UNIV	5
	165	QUEENS UNIV BELFAST	5
	166	SHIGA UNIV MED SCI	5
	167	SUNGKYUNKWAN UNIV	5
	168	TIANJIN FISHERIES RES INST	5
	169	UNIV AUTONOMA BAJA CALIFORNIA SUR	5
	170	UNIV AUTONOMA NAYARIT	5
	171	UNIV AUTONOMA YUCATAN UADY	5
	172	UNIV CAEN NORMANDIE	5
	173	UNIV OTAGO	5
	174	UNIV PENN	5
	175	UNIV SUSSEX	5
	176	UNIV SYDNEY	5
	177	UNIV TRENTO	5
	178	ALFRED WEGENER INST	4
	179	ALFRED WEGENER INST POLAR AND MARINE RES	4
	180	AUSTRALIAN INST MARINE SCI	4
	181	BURAPHA UNIV	4
	182	CITY UNIV HONG KONG	4
	183	CORNELL UNIV	4
	184	CTR INVEST MARINAS	4
	185	CTR INVEST MEDIOAMBIENTALES ATLANTICO CIMA SL	4
	186	CTR NACL PATAGON	4
	187	CTR OCEANOG VIGO	4
	188	DALIAN OCEAN UNIV	4
	189	FAC CIENCIAS	4
	190	FUZHOU UNIV	4
	191	GRAD UNIV	4
	192	INST COASTAL MARINE ENVIRONM	4
	193	INST INVEST MARINAS IIM CSIC	4
	194	INST RECERCA AND TECNOL AGROALIMENTARIES	4
	195	JEJU NATL UNIV	4
	196	JIMEI UNIV	4
	197	KEY LAB SUSTAINABLE EXPLOITAT OCEAN FISHERIES RES	4
	198	KINGS COLL LONDON	4
	199	LA ROCHELLE UNIV	4
	200	LAB ECOFISIOL ORGANISMOS ACUAT	4
	201	MACQUARIE UNIV	4
	202	MCMASTER UNIV	4
	203	MILLERSVILLE UNIV PENNSYLVANIA	4
	204	MONASH UNIV	4
	205	NATL CHUNG HSING UNIV	4
	206	NATL ENGN RES CTR OCEAN FISHERIES	4
	207	OKINAWA INST SCI AND TECHNOL	4
	208	SAN FRANCISCO STATE UNIV	4
	209	SHANDONG MARINE RESOURCE AND ENVIRONM RES INST	4
	210	SORBONNE UNIV	4
	211	TECH UNIV DRESDEN	4
	212	UNIV AUTONOMA BARCELONA	4
	213	UNIV BUENOS AIRES	4
	214	UNIV CATOLICA SANTISIMA CONCEPCION	4
	215	UNIV COLL CORK	4
	216	UNIV CONCEPCION	4
	217	UNIV CONNECTICUT	4
	218	UNIV GRANADA	4
	219	UNIV GUADALAJARA	4
	220	UNIV LAUSANNE	4
	221	UNIV LIMERICK	4
	222	UNIV MAR UMAR	4
	223	UNIV MARISTA MERIDA	4
	224	UNIV MURCIA	4
	225	UNIV NOVA LISBOA	4
	226	UNIV OVIEDO	4
	227	UNIV PARIS DIDEROT	4
	228	UNIV PARMA	4
	229	UNIV PLYMOUTH	4
	230	UNIV RHODE ISL	4
	231	UNIV SOUTHAMPTON	4
	232	UNIV THESSALY	4
	233	UNIV TUNIS EL MANAR	4
	234	WASEDA UNIV	4
	235	ABERYSTWYTH UNIV	3
	236	AIX MARSEILLE UNIV	3
	237	AKDENIZ UNIV	3
	238	CENT MICHIGAN UNIV	3
	239	CHINA AGR UNIV	3
	240	CHINESE ACAD SCI	3
	241	COLLABORAT INNOVAT CTR DISTANT WATER FISHERIES	3
	242	CTR EXPT PESQUERA	3
	243	CTR INVEST BIOL NOROESTE	3
	244	EAST CHINA NORMAL UNIV	3
	245	EGE UNIV	3
	246	FAC SCI TUNIS	3
	247	FED UNIV RIO GRANDE	3
	248	FISHERIES RES INST	3
	249	FRANCE.	3
	250	FREE UNIV BERLIN	3
	251	GEORGIA STATE UNIV	3
	252	HELLEN CTR MARINE RES	3
	253	HIROSHIMA UNIV	3
	254	HUMBOLDT STATE UNIV	3
	255	INST ACUICULTURA TORRE SAL	3
	256	INST ACUICULTURA TORRE SAL IATS CSIC	3
	257	INST INVEST MARINAS VIGO	3
	258	INST NACL PESCA	3
	259	INST POLITECN NACL CICIMAR	3
	260	INST PORTUGUES MAR AND ATMOSFERA	3
	261	ISLAMIC AZAD UNIV	3
	262	JOHANNES GUTENBERG UNIV MAINZ	3
	263	KASETSART UNIV	3
	264	KEY LAB OCEAN FISHERIES EXPLORAT	3
	265	LAB NACL RESILIENCIA COSTERA	3
	266	LAB NACL RESILIENCIA COSTERA LANRESC	3
	267	LEIBNIZ CTR TROP MARINE RES ZMT	3
	268	LUND UNIV	3
	269	MARINE BIOL ASSOC UK	3
	270	MAX PLANCK INST STRUCT AND DYNAM MATTER	3
	271	MED UNIV SILESIA	3
	272	MT ALLISON UNIV	3
	273	MUSEUM NATL HIST NAT	3
	274	NATL CHENG KUNG UNIV	3
	275	NATL MARINE BIODIVERS INST KOREA	3
	276	NATL MARINE BIODIVERS INST KOREA MABIK	3
	277	NOTREPORTED	3
	278	QINGDAO AGR UNIV	3
	279	QUEEN MARY UNIV LONDON	3
	280	RUTGERS STATE UNIV	3
	281	SEMMELWEIS UNIV	3
	282	SHANDONG MARINE FISHERIES RES INST	3
	283	SHANTOU UNIV	3
	284	SO CROSS UNIV	3
	285	SPANISH INST OCEANOG	3
	286	TARIM UNIV	3
	287	TEXAS AANDM UNIV	3
	288	TIANJIN UNIV	3
	289	TUFTS UNIV	3
	290	UNIV A CORUNA	3
	291	UNIV ALMERIA	3
	292	UNIV AUTONOMA CAMPECHE	3
	293	UNIV AUTONOMA METROPOLITANA	3
	294	UNIV AUTONOMA METROPOLITANA IZTAPALAPA	3
	295	UNIV BASQUE COUNTRY	3
	296	UNIV CAEN	3
	297	UNIV CAEN BASSE NORMANDY	3
	298	UNIV CALIF IRVINE	3
	299	UNIV CAPE TOWN	3
	300	UNIV CATOLICA TEMUCO	3
	301	UNIV CIENCIAS AND ARTES CHIAPAS	3
	302	UNIV FED PARA	3
	303	UNIV FED PARANA UFPR	3
	304	UNIV FED RIO GRANDE	3
	305	UNIV GUELPH	3
	306	UNIV KANSAS	3
	307	UNIV KERALA	3
	308	UNIV KIEL	3
	309	UNIV MILAN	3
	310	UNIV NACL AUTANOMA MEXICO UNAM	3
	311	UNIV NACL CORDOBA	3
	312	UNIV NANTES	3
	313	UNIV NEW BRUNSWICK	3
	314	UNIV NEW ENGLAND	3
	315	UNIV NEW HAMPSHIRE	3
	316	UNIV NEWCASTLE	3
	317	UNIV OREGON	3
	318	UNIV OXFORD	3
	319	UNIV PHILIPPINES VISAYAS	3
	320	UNIV ROMA LA SAPIENZA	3
	321	UNIV ROVIRA AND VIRGILI	3
	322	UNIV S FLORIDA	3
	323	UNIV SANTIAGO COMPOSTELA	3
	324	UNIV SHEFFIELD	3
	325	UNIV SUNSHINE COAST	3
	326	UNIV TECHNOL SYDNEY	3
	327	UNIV TECNOL NACL	3
	328	UNIV TEXAS SAN ANTONIO	3
	329	UNIV TOLIARA	3
	330	UNIV TORONTO	3
	331	UNIV UTRECHT	3
	332	UNIV WYOMING	3
	333	VANDERBILT UNIV	3
	334	VICTORIA UNIV WELLINGTON	3
	335	WASHINGTON UNIV	3
	336	WESTERN AUSTRALIAN FISHERIES AND MARINE RES LABS	3
	337	WOODS HOLE OCEANOG INST	3
	338	YELLOW SEA FISHERIES RES INST	3
	339	AGR GENOM INST SHENZHEN	2
	340	AGR TECHNOL RES INST	2
	341	AMER UNIV KUWAIT	2
	342	ANIM SCI REGULAT UNIT	2
	343	ANKARA UNIV	2
	344	ANNAMALAI UNIV	2
	345	ARIZONA STATE UNIV	2
	346	BIOORGAN RES INST	2
	347	BLUE VENTURES CONSERVAT	2
	348	CARLETON UNIV	2
	349	CARNEGIE INST SCI	2
	350	CENT INST FISHERIES TECHNOL	2
	351	CENT MARINE FISHERIES RES INST	2
	352	CHARLES STURT UNIV	2
	353	CHONBUK NATL UNIV	2
	354	COASTAL AQUAT FEED RES INST	2
	355	COLL FISHERIES	2
	356	COLLABORAT INNOVAT CTR NATL DISTANT WATER FISHERI	2
	357	CTR ENVIRONM FISHERIES AND AQUACULTURE SCI	2
	358	CTR ESTUDOS AVANCADOS BIODIVERSIDADE	2
	359	CTR ETUD BIOL CHIZE	2
	360	CTR EXPERIMENTAC PESQUERA	2
	361	CTR IFAPA AGUA PINO	2
	362	CTR INTERDIPARTIMENTALE SICILIA	2
	363	CTR INTERDISCIPLINARIO CIENCIAS MARINAS	2
	364	CTR INVEST ALIMENTAC AND DESARROLLO AC	2
	365	CTR INVEST APLICADA AND TRANSFERENCIA TECNOL RECURS	2
	366	CTR INVEST BIOL NOROESTE CIBNOR	2
	367	CTR INVEST BIOL NOROESTE SC	2
	368	CTR MICROBIOROBOT SSSA	2
	369	CTR OCEANOG CANARIAS	2
	370	CTR OCEANOG CANARIAS IEO	2
	371	CTR SYNAPT NEUROSCI AND TECHNOL NSYN	2
	372	CTR TECNOL MAR	2
	373	DANKOOK UNIV	2
	374	DELTARES	2
	375	DEPT EARTH ATMOSPHER AND PLANETARY SCI	2
	376	DEPT LIFE SCI	2
	377	DEPT SCI	2
	378	DUKE UNIV	2
	379	EUGENE BELL CTR	2
	380	EXIM BANK AGR UNIV BANGLADESH	2
	381	FAC CIENCIAS MAR FACIMAR	2
	382	FDN FUNDABAS	2
	383	FED UNIV PARA	2
	384	FISHERIES RES	2
	385	GANGNEUNG WONJU NATL UNIV	2
	386	GANYU INST FISHERY SCI	2
	387	GEOMAR HELMHOLTZ CTR OCEAN RES KIEL	2
	388	HELMHOLTZ CTR OCEAN RES KIEL	2
	389	HOWARD UNIV	2
	390	IAMC CNR	2
	391	ICAR CENT MARINE FISHERIES RES INST	2
	392	IFAPA CTR AGUA PINO CTRA	2
	393	IM SECHENOV EVOLUTIONARY PHYSIOL AND BIOCHEM INST	2
	394	IMPERIAL COLL LONDON	2
	395	INST AGR AND FISHERIES RES ILVO	2
	396	INST BIOL MARINA AND PESQUERA ALMIRANTE STORNI	2
	397	INST BIOL RESOURCES AND MARINE BIOTECHNOL	2
	398	INST CELLULAR AND ORGANISM BIOL	2
	399	INST CIENCIAS MAR	2
	400	INST CIENCIAS MARINAS ANDALUCIA	2
	401	INST CIENCIES MAR CSIC	2
	402	INST FOOD TECHNOL	2
	403	INST HALIEUT AND SCI MARINES	2
	404	INST HYDROBIOL	2
	405	INST MAR PERU	2
	406	INST MAR PERU IMARPE	2
	407	INST MARINE BIOL RESOURCES	2
	408	INST MARINE RESOURCES AND ECOSYST STUDIES IMARES	2
	409	INST NACL PESCA AND ACUACULTURA	2
	410	INST NACL PESCA INAPESCA	2
	411	INST NEUROSCI MONTPELLIER	2
	412	INST OCEANOG AND FISHERIES	2
	413	INST PESCA APTA SAA SP	2
	414	INST TECNOL CONKAL	2
	415	INST TECNOL TIZIMIN	2
	416	INST UNIV SANIDAD ANIM AND SEGURIDAD ALIMENTARIA IU	2
	417	INTERDISCIPLINARY NETWORK ADV RES MARINE LARVICUL	2
	418	IRANIAN FISHERIES SCI RES INST	2
	419	IRCCS OSPED POLICLIN SAN MARTINO	2
	420	IRCSS OSPED POLICLIN SAN MARTINO	2
	421	JAPAN SCI AND TECHNOL AGCY	2
	422	JASHORE UNIV SCI AND TECHNOL	2
	423	JIANGNAN UNIV	2
	424	JOINT GENOME INST	2
	425	KAGOSHIMA UNIV	2
	426	KANGWON NATL UNIV	2
	427	KOCHI UNIV	2
	428	KONKUK UNIV	2
	429	LAB ENVIRONM MARIN	2
	430	LAB EXCELLENCE CORAIL	2
	431	LAB GEOL COSTEIRA	2
	432	LEIDEN UNIV	2
	433	LINGNAN NORMAL UNIV	2
	434	LOMONOSOV MOSCOW STATE UNIV	2
	435	LONDON CTR NANOTECHNOL	2
	436	MANONMANIAM SUNDARANAR UNIV	2
	437	MARICULTURE RES CTR SUBTROP SHELLFISH AND ALGAE	2
	438	MARINE BIOL INST SHANDONG PROV	2
	439	MARINE SCI INST ICM CMIMA CSIC	2
	440	MARINE SCOTLAND SCI	2
	441	MASSEY UNIV	2
	442	MED UNIV GDANSK	2
	443	MEDITERRANEAN INST ADV STUDIES	2
	444	MEDITERRANEAN INST ADV STUDIES IMEDEA CSIC UIB	2
	445	MERSIN UNIV	2
	446	MICHIGAN STATE UNIV	2
	447	MONTANA STATE UNIV	2
	448	MURCIA INST AGRI FOOD RES AND DEV IMIDA	2
	449	MURCIA INST AGRIFOOD RES AND DEV IMIDA	2
	450	MUSTAFA KEMAL UNIV	2
	451	NAGASAKI UNIV	2
	452	NANYANG TECHNOL UNIV	2
	453	NATL DONG HWA UNIV	2
	454	NATL INST MARINE SCI AND TECHNOL	2
	455	NATL INST WATER AND ATMOSPHER RES LTD	2
	456	NATL MARINE SCI CTR	2
	457	NATL MUSEUM MARINE BIOL AND AQUARIUM	2
	458	NATL RES INST FISHERIES AND ENVIRONM INLAND SEA	2
	459	NATL SYSTEMAT LAB	2
	460	NATL TAINAN FIRST SENIOR HIGH SCH	2
	461	NATL TSING HUA UNIV	2
	462	NATL UNIV IRELAND UNIV COLL CORK	2
	463	NATL UNIV SINGAPORE	2
	464	NATL YANG MING UNIV	2
	465	NECMETTIN ERBAKAN UNIV	2
	466	NORTHWEST FISHERIES SCI CTR	2
	467	NORTHWESTERN UNIV	2
	468	OKINAWA FISHERIES HIGH SCH	2
	469	OMNIBUS BUSINESS CTR	2
	470	OREGON STATE UNIV	2
	471	OSAKA UNIV	2
	472	OVIDIUS UNIV CONSTANTA	2
	473	PILOT NATL LAB MARINE SCI AND TECHNOL QINGDAO	2
	474	POLYTECH UNIV CATALONIA UPC	2
	475	PORTLAND STATE UNIV	2
	476	PORTUGUESE INST SEA AND ATMOSPHERE IPMA IP	2
	477	PRINCETON UNIV	2
	478	PSL RES UNIV	2
	479	PUSAN NATL UNIV	2
	480	REQUIMTE INST SUPER ENGN PORTO	2
	481	ROCKEFELLER UNIV	2
	482	ROYAL HOLLOWAY UNIV LONDON	2
	483	RUPPIN ACAD CTR	2
	484	SALK INST BIOL STUDIES	2
	485	SCH HLTH SCI	2
	486	SCH MARINE SCI	2
	487	SCOTTISH AGR COLL	2
	488	SCRIPPS INST OCEANOG	2
	489	SCRIPPS RES INST	2
	490	SEOUL NATL UNIV	2
	491	SHANGHAI JIAO TONG UNIV	2
	492	SMITHSONIAN TROP RES INST	2
	493	SOUTH AUSTRALIAN RES AND DEV INST AQUAT SCI	2
	494	SOUTH CHINA SEA FISHERIES RES INST	2
	495	SOUTH CHINA SEA INST OCEANOL	2
	496	SOUTH CHINA UNIV TECHNOL	2
	497	SUNTORY FDN LIFE SCI	2
	498	SWISS FED INST TECHNOL	2
	499	TECH UNIV CATALONIA	2
	500	TECHNION ISRAEL INST TECHNOL	2
	501	TECHNOL EDUC INST ATHENS	2
	502	TEL AVIV UNIV	2
	503	TOKYO UNIV SCI	2
	504	TONGJI UNIV	2
	505	TSINGHUA UNIV	2
	506	UFR SCI PHARMACEUT AND BIOL	2
	507	UNIV ACORES	2
	508	UNIV AEGEAN	2
	509	UNIV ALASKA SOUTHEAST	2
	510	UNIV AUTONOMA BAJA CALIF	2
	511	UNIV AUTONOMA ESTADO HIDALGO	2
	512	UNIV AUTONOMA METROPOLITANA UNIDAD IZTAPALAPA	2
	513	UNIV BALEARIC ISL	2
	514	UNIV BERGEN	2
	515	UNIV BOURGOGNE FRANCHE COMTE	2
	516	UNIV BRITISH COLUMBIA	2
	517	UNIV CADIZ	2
	518	UNIV CALIF RIVERSIDE	2
	519	UNIV CAMERINO	2
	520	UNIV CHINESE ACAD SCI	2
	521	UNIV CYPRUS	2
	522	UNIV EDINBURGH	2
	523	UNIV ESTADUAL MARINGA	2
	524	UNIV ESTADUAL PARAIBA	2
	525	UNIV ESTADUAL PAULISTA UNESP	2
	526	UNIV FED ESPIRITO SANTO	2
	527	UNIV FED OURO PRETO	2
	528	UNIV FED RIO DE JANEIRO	2
	529	UNIV FED RURAL AMAZONIA	2
	530	UNIV FLORENCE	2
	531	UNIV GUANAJUATO	2
	532	UNIV GUAYAQUIL	2
	533	UNIV HYOGO	2
	534	UNIV LEON	2
	535	UNIV LOS LAGOS	2
	536	UNIV MANITOBA	2
	537	UNIV MARYLAND	2
	538	UNIV MESSINA	2
	539	UNIV MOGI DAS CRUZES	2
	540	UNIV MONCTON	2
	541	UNIV N CAROLINA	2
	542	UNIV NACL LITORAL	2
	543	UNIV NOTTINGHAM	2
	544	UNIV PARIS EST CRETEIL VAL DE MARNE UPEC	2
	545	UNIV PAVIA	2
	546	UNIV RD	2
	547	UNIV SCI AND TECHNOL CHINA	2
	548	UNIV SINDH	2
	549	UNIV SO CALIF	2
	550	UNIV SOUTH FLORIDA ST PETERSBURG	2
	551	UNIV SOUTHERN DENMARK	2
	552	UNIV SPLIT	2
	553	UNIV TEXAS AUSTIN	2
	554	UNIV TEXAS MED SCH	2
	555	UNIV TOULOUSE	2
	556	UNIV TURIN	2
	557	UNIV TUSCIA	2
	558	UNIV ZAGREB	2
	559	WEIZMANN INST SCI	2
	560	WESLEYAN UNIV	2
	561	YANTAI UNIV	2
	562	YONSEI UNIV	2
	563	ZHANJIANG NORMAL UNIV	2
	564	ZHEJIANG CHINESE MED UNIV	2
	565	AARHUS UNIV	1
	566	ABDELMALEK ESSAADI UNIV	1
	567	ADAM MICKIEWICZ UNIV	1
	568	ADV TECH CTR ISRAEL	1
	569	AGR UNIV ATHENS	1
	570	AGROPARISTECH	1
	571	AHVAZ JUNDISHAPUR UNIV MED SCI	1
	572	ALASKA RESOURCE EDUC	1
	573	ALASKA SCI CTR	1
	574	ALEXANDRIA UNIV	1
	575	ALFRED WEGENER INST HELMHOLTZ ZENTRUM POLAR AND MEE	1
	576	ALL RUSSIAN RES INST MARINE FISHERIES AND OCEANOG V	1
	577	ALMA MATER STUDIORUM UNIV BOLOGNA	1
	578	AN SEVERTSOV INST ECOL AND EVOLUT	1
	579	ANAA ATOLL HIGH SCH	1
	580	ANEMOON FDN	1
	581	ANIM MODEL FACIL	1
	582	ANIM MODEL FACIL BIOGEM SCARL	1
	583	ANNA UNIV	1
	584	APPL MARINE SCI	1
	585	AQUACULTURE CTR	1
	586	AQUAGENTECH CO LTD	1
	587	ARGENTINA.	1
	588	ARISTOTLE UNIV THESSALONIKI	1
	589	ASSOC CEPHALOPOD RES CEPHRES ONLUS	1
	590	ASSOC MEIO AMBIENTE	1
	591	AUBURN UNIV	1
	592	AUCKLAND UNIV TECHNOL	1
	593	AUSTRALIAN MUSEUM RES INST	1
	594	AUSTRALIAN NATL UNIV	1
	595	BALATON LIMNOL INST	1
	596	BAR ILAN UNIV	1
	597	BATES COLL	1
	598	BAYLOR COLL MED	1
	599	BAYWORLD CTR RES AND EDUC	1
	600	BEIHUA UNIV	1
	601	BELGIAN NUCL RES CTR SCK CEN	1
	602	BIOCLIMATE RES AND DEV	1
	603	BIODES LABS SOLUC INTEGRALES SCRL	1
	604	BIODIVERS AND GEOSCI PROGRAM	1
	605	BIOMARKER TECHNOL CORP	1
	606	BIOSCI DIV	1
	607	BIOTECHNOL RES DIV	1
	608	BLUE VENTURES	1
	609	BODEGA MARINE LAB	1
	610	BOGOR AGR UNIV	1
	611	BRAZILIAN MINIST SCI TECHNOL AND INNOVAT	1
	612	BRIBIE ISL RES CTR	1
	613	BROCK UNIV	1
	614	CAPITAL MED UNIV	1
	615	CEBU TECHNOL UNIV CARMEN CAMPUS	1
	616	CENT CUSTOMS LAB	1
	617	CENT QUEENSLAND UNIV	1
	618	CETACEAN RES AND EDUC SOC	1
	619	CHINA ACAD ENGN PHYS	1
	620	CHINA NATL ENVIRONM MONITORING CTR	1
	621	CHINA UNIV PETR	1
	622	CHINESE RES INST ENVIRONM SCI	1
	623	CHRISTIAN COLL	1
	624	CHRISTIANA ALBERTINA UNIV	1
	625	CHULALONGKORN UNIV	1
	626	CHUMPORN MARINE FISHERIES RES AND DEV CTR	1
	627	CHUNG ANG UNIV	1
	628	CHUNGBUK NATL UNIV	1
	629	CHUNGNAM NATL UNIV	1
	630	CIBM CTR INTERUNIV BIOL MARINA AND ECOL APPLICATA	1
	631	CIMAR CIIMAR INTERDISCIPLINARY CTR MARINE AND ENVIR	1
	632	CIUDAD UNIV	1
	633	CLEMSON UNIV	1
	634	CLIN PATHOL AND NUTR	1
	635	CLUSTER CTR	1
	636	CNRS INEE	1
	637	CNRS ULR	1
	638	COASTAL AQUACULTURE DEV AND RES CTR	1
	639	COASTAL FISHERIES RES AND DEV CTR	1
	640	COCHIN UNIV SCI AND TECHNOL COCHIN	1
	641	COL ZONA CTR	1
	642	COLL APPL MED SCI	1
	643	COLL ENVIRONM SCI AND FORESTRY	1
	644	COLL LIBERAL ARTS	1
	645	COLLABORAT INNOVAT CTR CHEM SCI AND ENGN TIANJIN	1
	646	COLLEGE PK	1
	647	COLORADO COLL	1
	648	COMMONWEALTH SCI AND IND RES ORG CSIRO MARINE AND ATM	1
	649	CSIC INST INVEST MARINAS	1
	650	CTR AGUA AND DESARROLLO SUSTENTABLE	1
	651	CTR APPL ECOL AND SUSTAINABIL CAPES	1
	652	CTR AQUICULTURA CAUNESP	1
	653	CTR ATLANTIQUE	1
	654	CTR AUSTRAL INVEST CIENT AND TECN	1
	655	CTR BEHAV SCI AND MENTAL HLTH	1
	656	CTR BIOL DIS	1
	657	CTR CIENCIAS MAR CCMAR	1
	658	CTR ENVIRONM FISHERIES AND AQUACULTURE RES CEFAS	1
	659	CTR ESTUDIO SISTEMAS MARINOS	1
	660	CTR ESTUDIOS AVANZADOS BLANES	1
	661	CTR ESTUDIOS BIODIVERSIDAD CEBCH	1
	662	CTR ETUDES BIOL CHIZE	1
	663	CTR FED EDU TECNOL MINAS GERAIS	1
	664	CTR FONDAP INTERDISCIPLINARY CTR AQUACULTURE RES	1
	665	CTR INVEST BIOLOG NOROESTE	1
	666	CTR INVEST CIENT AND EDUC SUPER ENSENADA BC	1
	667	CTR INVEST CIENT AND EDUC SUPER ENSENADA CICESE	1
	668	CTR INVEST CIENT AND EDUCA SUPER ENSENADA CICESE	1
	669	CTR MARICULTURA CALHETA	1
	670	CTR MARINE LIVING RESOURCES AND ECOL	1
	671	CTR MARINE SOCIOECOL	1
	672	CTR MAT AND MICROSYST	1
	673	CTR MICRO BIOROBOT SSSA	1
	674	CTR NACL PATAGON CENPAT CONICET	1
	675	CTR NACL PATAGON CONICET	1
	676	CTR NACL PATAGONICO	1
	677	CTR NEUROSCI AND COGNIT SYST	1
	678	CTR OCEAN RES AND EDUC CORE	1
	679	CTR OCEANOG CADIZ	1
	680	CTR OCEANOG MALAGA	1
	681	CTR OCEANOG MURCIA	1
	682	CTR OCEANOG VIGO IEO	1
	683	CTR POSTGRAD MED EDUC	1
	684	CTR PROSPECTIVA ESTRATEG	1
	685	CTR RECH NUTR HUMAIN GRAND OUEST NANTES	1
	686	CTR REG CIEN AUSTRAL	1
	687	CTR RES AND TESTING MARINE ANIM	1
	688	CTR RES WATER SCI AND TECHNOL	1
	689	CTR TECNOL MAR FDN CETMAR	1
	690	CTRA POBLE NOU	1
	691	CTRA PUNTA UMBRI CARTAYA	1
	692	CUKUROVA UNIV	1
	693	CY OCONNOR ERADE VILLAGE FDN	1
	694	DALIAN POLYTECH UNIV	1
	695	DENISON UNIV	1
	696	DEPT CHEM ENGN AND PHARMACEUT TECHNOL	1
	697	DEPT CIVIL AND ENVIRONM ENGN	1
	698	DEPT ENVIRONM AND PRIMARY IND	1
	699	DEPT ENVIRONM SCI AND ENGN	1
	700	DEPT ENVIRONM STUDIES	1
	701	DEPT FISHERIES AND MARINE RES	1
	702	DEPT GEOL	1
	703	DG ENVIRONM	1
	704	DIRECTORATE NAT RESOURCES	1
	705	DMPA	1
	706	DONALD AND BARBARA ZUCKER SCH MED HOFSTRA NORTHWELL	1
	707	DTU SKYLAB	1
	708	EAST CHINA SEA FISHERIES RES INST	1
	709	EAST STROUDSBURG UNIV	1
	710	EASTERN REG RES CTR	1
	711	ECOLE POLYTECH FED LAUSANNE	1
	712	ECOMARINE METARES	1
	713	ECOPATH INT INITIAT RES ASSOC	1
	714	ECOSCI PRECINCT	1
	715	EHIME RES INST AGR FORESTRY AND FISHERIES	1
	716	EHIME UNIV	1
	717	EMANUEL INST BIOCHEM PHYS	1
	718	EMORY UNIV	1
	719	ENGLAND.	1
	720	ENVIROMENTAL INVEST CTR ATLANT CIMA SL	1
	721	ENVIRONM LABS	1
	722	ENVIRONM PROTECT OFF	1
	723	EUGENE BELL CTR REGENERAT BIOL AND TISSUE ENGN	1
	724	EUROPEAN SYNCHROTRON RADIAT FACIL	1
	725	EXPT INST ZOOPROPHYLAXIS PIEDMONT LIGURIA AND AOSTA	1
	726	FAC INGN MARITIMA CIENCIAS BIOL OCEAN AND RECURSOS	1
	727	FAC QUIM	1
	728	FAC QUIM UNAM	1
	729	FAC SCI AIN CHOCK	1
	730	FAC SCI AND TECHNOL	1
	731	FAR EASTERN FED UNIV	1
	732	FAR EASTERN STATE TECH FISHERIES UNIV	1
	733	FDN CHILE	1
	734	FDN PUBL OBSERV AMBIENTAL GRANADILLA	1
	735	FED UNIV GRANDE DO NORTE	1
	736	FED UNIV MATO GROSSO DO SUL UFMS	1
	737	FED UNIV OURO PRETO UFQP	1
	738	FED UNIV SANTA CATARINA UFSC	1
	739	FEDERAT LAB ANIM SCI ASSOC FELASA	1
	740	FEDERICO II UNIV NAPLES	1
	741	FISHERIES BIOSECUR CTR	1
	742	FISHERIES RES INST YANTAI	1
	743	FISHERY RES INST SLOVENIA	1
	744	FLINDERS UNIV S AUSTRALIA	1
	745	FLOREY INST NEUROSCI AND MENTAL HLTH	1
	746	FLORIDA ATLANTIC UNIV	1
	747	FLORIDA GULF COAST UNIV	1
	748	FLORIDA INST HUMAN AND MACHINE COGNIT	1
	749	FOOD IND RES AND DEV INST	1
	750	FOSHAN UNIV	1
	751	FRESHWATER FISHERIES RES INST LINYI	1
	752	FRITZ HABER INST	1
	753	FT COLLINS SCI CTR	1
	754	FUJIAN BAOZHI AQUAT SCI AND TECHNOL CO LTD	1
	755	FUJIAN PROV UNIV	1
	756	FUNCT AND EVOLUTIONARY ECOL LAB	1
	757	FUNDABAS FDN	1
	758	FUNDACAO UNIV FED RIO GRANDE	1
	759	G DANNUNZIO UNIV CHIETI PESCARA	1
	760	GALWAY MAYO INST TECHNOL	1
	761	GANGWON STATE UNIV	1
	762	GANYU JIAXIN FISHERY TECH DEV CO LTD	1
	763	GEOBIOCTR LMU	1
	764	GEORGE W WOODRUFF SCH MECH ENGN	1
	765	GEORGETOWN UNIV	1
	766	GERMAN CTR MARINE BIODIVERS RES	1
	767	GLASGOW CTR OPHTHALM CLIN RES	1
	768	GRAD SCH BIOSCI AND BIOTECHNOL	1
	769	GRAZ UNIV TECHNOL	1
	770	GUANGXI INST OCEANOL	1
	771	GUANGXI UNIV NATIONALITIES	1
	772	HADASSAH ACAD COLL	1
	773	HALLYM UNIV	1
	774	HANGZHOU NORMAL UNIV	1
	775	HANSHAN NORMAL UNIV	1
	776	HARTWICK COLL	1
	777	HARVARD MED SCH	1
	778	HARVARD STEM CELL INST	1
	779	HASANUDDIN UNIV	1
	780	HAWAII INST MARINE BIOL	1
	781	HEIDELBERG INST THEORET STUDIES	1
	782	HEIDELBERG UNIV	1
	783	HEINRICH HEINE UNIV	1
	784	HEINRICH HEINE UNIV DUSSELDORF	1
	785	HELMHOLTZ ZENTRUM POLAR AND MEERESFORSCH	1
	786	HENAN COLLABORAT INNOVAT CTR MODERN BIOL BREEDING	1
	787	HENAN NORMAL UNIV	1
	788	HERIOT WATT UNIV	1
	789	HIGHER INST MARITIME STUDIES	1
	790	HIST CHINESE CULTURE FDN	1
	791	HLTH INSPECT AND LAB SERV	1
	792	HONG KONG UNIV SCI AND TECHNOL	1
	793	IAEA ENVIRONM LABS	1
	794	IBFA UNIV CAEN BASSE NORMANDIE	1
	795	ICELAND METEOROL OFF	1
	796	ICIR CENT MARINE FISHERIES RES INST	1
	797	ICM CSIC INST CIENCIAS MAR	1
	798	ICNF INST CONSERVACAO NAT AND FLORESTAS	1
	799	IEO CTR OCEANOG MURCIA	1
	800	IFOM FIRC INST MOL ONCOL	1
	801	ILLINOIS COLL	1
	802	IMARES	1
	803	IMARES WAGENINGEN UR INST MARINE RESOURCE AND ECOSY	1
	804	IMIDA INST MURCIANO INVEST AND DESARROLLO AGR AND ALI	1
	805	IMIDA MURCIA INST AGRI FOOD RES AND DEV	1
	806	IMIDA MURCIA INST AGRIFOOD RES AND DEV	1
	807	INDEPENDENT MARINE BIOCHEM RES	1
	808	INDIANA UNIV	1
	809	INRA	1
	810	INST ACUICULTURA TORRE DE LA SAL	1
	811	INST ACUICULTURA TORRE DE LA SAL CSIC	1
	812	INST ACUICULTURA TORRE SAL CSIC	1
	813	INST AGGEU MAGALHAES IAM FIOCRUZ	1
	814	INST AGR AND FOOD RES AND TECHNOL IRTA	1
	815	INST AGR PROD PROC	1
	816	INST AGRIFOOD RES AND TECHNOL IRTA	1
	817	INST AGROQUIM AND TECNOL ALIMENTOS	1
	818	INST ANTHROP IMPACTS AND SUSTAINABIL MARINE ENVIRON	1
	819	INST ASTRON	1
	820	INST BIOL CHEM	1
	821	INST BIOL MARINA AND PESQUERA ALMIRANTE STORNI IBMP	1
	822	INST BIOL ORGANISMOS MARINOS	1
	823	INST BIOL ORGANISMOS MARINOS IBIOMAR	1
	824	INST BIOL ORGANISMOS MARINOS LARBIM	1
	825	INST BIOPHYS	1
	826	INST CIECIAS MARINAS ANDALUCIA	1
	827	INST CIENCIAS MARINAS ANDALUCIA CSIC	1
	828	INST COASTAL MARINE ENVIRONM IAMC	1
	829	INST COGNIT SCI AND TECHNOL	1
	830	INST COMP SCI AND CONTROL	1
	831	INST EDUC AND CITIZENSHIP	1
	832	INST EDUC SECUNDARIA PROF CABRERA PEREZ	1
	833	INST ENVIRONM AND SUSTAINABIL	1
	834	INST ENVIRONM PROTECT AND RES	1
	835	INST ENVIRONM SCI	1
	836	INST ESPANOL OCEAN	1
	837	INST ESPANOL OCEANOG IEO CO VIGO	1
	838	INST ESPANOL OCEANOGR	1
	839	INST ESTUDOS MAR ALMIRANTE PAULO MOREIRA	1
	840	INST EUROPEAN AND AMER STUDIES	1
	841	INST FISHERIES	1
	842	INST FOMENTO PESQUERO IFOP	1
	843	INST FOOD TECHNOL ITAL	1
	844	INST FRESHWATER	1
	845	INST HIGH PERFORMANCE COMP	1
	846	INST IND	1
	847	INST INVEST AND TECNOL AGROALIMENTARIAS IRTA	1
	848	INST INVEST MARINAS CONSEJO SUPER INVEST CIENT	1
	849	INST INVEST MARINAS PUNTA BETIN	1
	850	INST INVEST MARINAS VIGO CSIC	1
	851	INST LIFE SCI	1
	852	INST MARINE BIOL RESOURCES AND INLAND WATERS	1
	853	INST MARINE RES VIGO CSIC	1
	854	INST MARINE SCI	1
	855	INST MAURICE LAMONTAGNE	1
	856	INST MAYNOOTH UNIV	1
	857	INST MED AND PHARMACEUT SCI	1
	858	INST MED RES	1
	859	INST MEDITERRANEO ESTUDIOS AVANZADOS IMEDEA CSI U	1
	860	INST MEDITERRONEO ESTUDIOS AVANZADOS IMEDEA	1
	861	INST MOL AND CELL BIOL	1
	862	INST NATL SCI AND TECHNOL MER	1
	863	INST OCEANS AND FISHERIES	1
	864	INST ORGAN CHEM AND BIOCHEM	1
	865	INST OSWALDO CRUZ	1
	866	INST PESCA	1
	867	INST PESQUISAS JARDIM BOT RIO DE JANEIRO	1
	868	INST PHOTON SCI AND SYNCHROTRON RADIAT IPS	1
	869	INST PLANT GENET	1
	870	INST POLITECN LEIRIA	1
	871	INST POLITECN NACL IPN	1
	872	INST PROBLEMS CHEM PHYS	1
	873	INST PROD NAT AND AGROBIOL IMAP CSIC	1
	874	INST RECH DEVELOPPEMENT	1
	875	INST SCI	1
	876	INST STUDY PANSPERMIA AND ASTROBIOL	1
	877	INST SUPER ENGN PORTO	1
	878	INST TECNOL CHETUMAL	1
	879	INST TECNOL CHINA	1
	880	INST TECNOL CONTROL MEDIO MARINO GALICIA INTECMAR	1
	881	INST TECNOL TIJUANA	1
	882	INST UNIV FRANCE IUF	1
	883	INST UNIV SANIDAD ANIM SEGURIDAD ALIMENTARIA IUSA	1
	884	INSTM	1
	885	INT SCH ADV STUDIES SISSA	1
	886	INT UNIV LA RIOJA	1
	887	INTEGRAT RES CTR	1
	888	INTERDISCIPLINARY CTR MARINE AND ENVIRONM RES	1
	889	INTERDISCIPLINARY CTR MARINE AND ENVIRONM RES CIIM	1
	890	INTERDISCIPLINARY CTR MARINE AND ENVIRONM RES CIIMA	1
	891	IPIMAR NATL INST BIOL RESOURCES	1
	892	IPIMAR NATL INST BIOL RESOURCES INRB IPIMAR	1
	893	IPMA INST PORTUGUES MAR AND ATMOSFERA	1
	894	IPMA PORTUGUESE INST SEA AND ATMOSPHERE	1
	895	IRCSS FDN GB BIETTI	1
	896	ISL CONSERVAT CTR	1
	897	ISL INITIAT FDN	1
	898	ISLAS BALEARES	1
	899	ISPA INST UNIV	1
	900	ITALIAN INST TECHNOL	1
	901	J CRAIG VENTER INST	1
	902	JACKSON LAB GENOM MED	1
	903	JAMES UNIV	1
	904	JAPAN SOC PROMOT SCI	1
	905	JAPANESE AGCY MARINE EARTH SCI AND TECHNOL	1
	906	JEJU INT MARINE SCI CTR RES AND EDUC	1
	907	JOHNS HOPKINS UNIV	1
	908	JOSEPHINE BAY PAUL CTR COMPARAT MOL BIOL AND EVOLUT	1
	909	KARL LANDSTEINER UNIV HLTH SCI	1
	910	KARLOVAC UNIV APPL SCI	1
	911	KAZAN FED UNIV	1
	912	KEIO UNIV	1
	913	KERALA AGR UNIV	1
	914	KERALA UNIV FISHERIES AND OCEAN STUDIES	1
	915	KETTERING UNIV	1
	916	KEY LAB	1
	917	KEY LAB AQUAT PROD PROC ZHEJIANG PROV	1
	918	KEY LAB MARINE BIOGENET RESOURCES	1
	919	KEY LAB MARINE GENET RESOURCES FUJIAN PROV	1
	920	KING ABDULLAH UNIV SCI AND TECHNOL	1
	921	KING FAHD UNIV PETR AND MINERALS	1
	922	KING KHALID UNIV	1
	923	KING SAUD UNIV	1
	924	KOBE ANIM AND PLANTS ENVIRONM COLL	1
	925	KONAN UNIV	1
	926	KOREA ADV FOOD RES INST	1
	927	KOREA ADV INST SCI AND TECHNOL	1
	928	KOREA MARITIME AND OCEAN UNIV	1
	929	KOREA POLAR RES INST KOPRI	1
	930	KOREA UNIV SCI AND TECHNOL	1
	931	LAB ANAL ESPACIAL ZONAS COSTERAS	1
	932	LAB ANAL TREATMENT AND VALORIZAT PROD AND POLLUTANTS	1
	933	LAB APPLICAT SYNCHROTRON RADIAT LAS	1
	934	LAB BIOCHIM AND GENIE ENZYMAT LIPASES	1
	935	LAB BIOL ORGANISMES AND ECOSYST AQUAT	1
	936	LAB BIOL ORGANISMES AND ECOSYST AQUAT BOREA	1
	937	LAB BIOMETRIE AND BIOL EVOLUT	1
	938	LAB CENT	1
	939	LAB ECOL	1
	940	LAB ECOL HALIEUT	1
	941	LAB ECOL MOL	1
	942	LAB FILOGEN AND BIOINFORMAT	1
	943	LAB GENET AND PHYSIOL	1
	944	LAB GENIE ENZYMAT AND MICROBIOL	1
	945	LAB GENOM FUNC ORGANISMOS MARINOS	1
	946	LAB INGN AND PROC COSTEROS	1
	947	LAB INT CAMBIO GLOBAL	1
	948	LAB NACL RESILENCIA COSTERA	1
	949	LAB NEUROCHEM	1
	950	LAB OCEANOG VILLEFRANCHE	1
	951	LAB REPROD PECES MARINOS	1
	952	LAB RESILIENCIA COSTERA LANRESC	1
	953	LAB RESOURCES HALIEUT	1
	954	LAB SILANES SA CV	1
	955	LAB SISTEMAT MOL	1
	956	LEIBNIZ INST EVOLUT AND BIODIVERS SCI	1
	957	LEIBNIZ INST PLANT GENET AND CROP PLANT RES	1
	958	LIAONING OCEAN AND FISHERIES SCI RES INST	1
	959	LINNAEUS UNIV	1
	960	LONDON SCH ECON AND POLIT SCI	1
	961	LOUISIANA STATE UNIV	1
	962	LUDWIG MAXIMILIANS UNIV MUNCHEN LMU	1
	963	MADRAS RES CTR CMFRI	1
	964	MANGALORE UNIV	1
	965	MARCHE POLYTECH UNIV	1
	966	MARINE AND ENVIRONM RES CTR	1
	967	MARINE BIOL ASSOC UNITED KINGDOM LAB	1
	968	MARINE BIOL RES CTR	1
	969	MARINE ECOSYST AND BIOL RES CTR	1
	970	MARINE FISHERIES RES INST ZHEJIANG	1
	971	MARINE FISHERIES RES INST ZHEJIANG PROV	1
	972	MARINE MAMMAL CTR	1
	973	MARINE RES INST	1
	974	MARINE RESOURCES CTR	1
	975	MARINE SCI	1
	976	MARINE SCI LAB	1
	977	MARINE SCI PROGRAM	1
	978	MARIST UNIV MERIDA	1
	979	MARMARA UNIV	1
	980	MASSACHUSETTS GEN HOSP	1
	981	MAX PLANCK FLORIDA INST	1
	982	MAX PLANCK INST	1
	983	MAX RUBNER INST	1
	984	MCGOVERN INST	1
	985	MED UNIV WIEN	1
	986	MEDIA LAB	1
	987	MEDITERRANEAN INST ADV STUDIES IMEDEA	1
	988	MICHIGAN TECHNOL UNIV	1
	989	MIDDLESEX UNIV	1
	990	MIDLOTHIAN INNOVAT CTR	1
	991	MINDANAO STATE UNIV NAAWAN	1
	992	MINIST AGR RURAL DEV AND ENVIRONM	1
	993	MINIST NAT RESOURCES	1
	994	MINIST RESOURCES AND RURAL AFFAIRS	1
	995	MIYAGI UNIV	1
	996	MOKPO NATL UNIV	1
	997	MOL GENET LAB	1
	998	MONTEREY BAY NATL MARINE SANCTUARY	1
	999	MOROCCO.	1
	1000	MOSS LANDING MARINE LABS	1
	1001	MOTE MARINE LAB	1
	1002	N CAROLINA STATE UNIV	1
	1003	NA	1
	1004	NAGAHAMA INST BIOSCI AND TECHNOL	1
	1005	NAGOYA UNIV	1
	1006	NANJING AGR UNIV	1
	1007	NANJING UNIV	1
	1008	NANJING UNIV AERONAUT AND ASTRONAUT	1
	1009	NAT ENVIRONM RES COUNCIL	1
	1010	NAT INST WATER AND ATMOSPHER RES	1
	1011	NATL AGRON INST TUNISIA INAT	1
	1012	NATL AND KAPODISTRIAN UNIV ATHENS	1
	1013	NATL BIODEF ANAL AND COUNTERMEASURES CTR	1
	1014	NATL ENGN RES CTR SEAFOOD	1
	1015	NATL ENGN SCH SFAX	1
	1016	NATL FISHERIES RES DEV INST	1
	1017	NATL HIGH MAGNET FIELD LAB	1
	1018	NATL INST ADV IND SCI AND TECHNOL	1
	1019	NATL INST BIOL RESOURCES	1
	1020	NATL INST BIOL RESOURCES INRB	1
	1021	NATL INST FISHERIES RES	1
	1022	NATL INST FISHERIES SCI KOREA	1
	1023	NATL INST FOOD AND DRUG SAFETY EVALUAT	1
	1024	NATL INST GENET	1
	1025	NATL INST HLTH DR RICARDO JORGE	1
	1026	NATL INST HLTH DR RICARDO JORGE INSA IP	1
	1027	NATL INST MARINE SCI AND TECHNOL INSTM	1
	1028	NATL INST NEUROL DISORDERS AND STROKE	1
	1029	NATL INST POLAR RES	1
	1030	NATL INST SCI AND TECHNOL SEA	1
	1031	NATL INST WATER AND ATMOSPHER RES	1
	1032	NATL INST WATER AND ATMOSPHER RES NIWA	1
	1033	NATL INTERUNIV CONSORTIUM MARINE SCI	1
	1034	NATL MUSEUM NAT AND SCI	1
	1035	NATL MUSEUM NAT HIST	1
	1036	NATL MUSEUM PREHIST AND ETHNOG L PIGORINI	1
	1037	NATL OCEANOG CTR SOUTHAMPTON	1
	1038	NATL POLYTECH INST	1
	1039	NATL RES INST FISHERIES ENGN	1
	1040	NATL TAIWAN OCEAN UNIV	1
	1041	NATL TAIWAN UNIV	1
	1042	NATL VET RES INST	1
	1043	NATURALIS BIODIVERS CTR	1
	1044	NEDLANDS	1
	1045	NETHERLANDS INST BRAIN RES	1
	1046	NEUROL INST	1
	1047	NEWCASTLE UNIV	1
	1048	NIKON INSTRUMENTS	1
	1049	NINGBO ENTRY EXIT INSPECT AND QUARANTINE BUR TECHNO	1
	1050	NINYO AND MOORE GEOTECH AND ENVIRONM SCI CONSULTANTS	1
	1051	NIOZ ROYAL NETHERLANDS INST SEA RES	1
	1052	NIWA NATL INST WATER AND ATMOSPHER RES	1
	1053	NIWA NATL INST WATER AND ATMOSPHER RES LTD	1
	1054	NMFS NATL SYSTEMAT LAB	1
	1055	NORMANDIE UNIV UNICAEN	1
	1056	NORTH CAROLINA STATE UNIV	1
	1057	NORWEGIAN INST WATER RES NIVA	1
	1058	NORWEGIAN UNIV SCI AND TECHNOL	1
	1059	NUCL AND ENERGY RES INST IPEN	1
	1060	OCEAN ASSOCIATES INC	1
	1061	OCEANOG RES INST	1
	1062	OCEANS AND COASTS RES	1
	1063	OCHANOMIZU UNIV	1
	1064	OKAYAMA UNIV	1
	1065	OKINAWA ENETECH	1
	1066	OKINAWA ENETECH CO INC	1
	1067	OKINAWA INST SCI AND TECHNOL GRAD UNIV	1
	1068	OMERHALISDEMIR UNIV	1
	1069	ONTARIO MINIST NAT RESOURCES AND FORESTRY	1
	1070	ORAN	1
	1071	OREGON HLTH AND SCI UNIV	1
	1072	OSAKA PREFECTURE UNIV	1
	1073	OSPED POLICLIN SAN MARTINO	1
	1074	PACIFIC COASTAL AND MARINE SCI CTR	1
	1075	PANGANI DIST COUNCIL	1
	1076	PANGAS SCI COORDINAT	1
	1077	PASTEUR INST TUNIS	1
	1078	PEKING UNION MED COLL	1
	1079	PENN STATE UNIV	1
	1080	PERIYAR UNIV	1
	1081	PHILADELPHIA VET AFFAIRS MED CTR	1
	1082	PHRAMONGKUTKLAO COLL MED	1
	1083	PILOT NATL LAB MARINE SCI AND TECHNOL	1
	1084	POLITECN MILAN	1
	1085	PONDICHERRY CENT UNIV	1
	1086	PONDICHERRY UNIV	1
	1087	PORTLAND VA MED CTR	1
	1088	PORTUGUESE INST SEA AND ATMOSPHERE IP IPMA	1
	1089	PORTUGUESE INST SEA AND ATMOSPHERE IPMA	1
	1090	PORTUGUESE INST SEA AND ATMOSPHERE IPMA LP	1
	1091	POSGRAD INST CIENCIAS AGR AND MANEJO RECURSOS NAT T	1
	1092	POZNAN UNIV LIFE SCI	1
	1093	PREFECTURAL UNIV HIROSHIMA	1
	1094	PRESTON	1
	1095	PROTE AND MASS SPECTROMETRY LAB	1
	1096	PROVIDENCE COLL	1
	1097	PURDUE UNIV	1
	1098	PWANI UNIV	1
	1099	QINGDAO MUNICIPAL OCEAN TECHNOL ACHIEVEMENT PROMO	1
	1100	QINZHOU UNIV	1
	1101	QUEENS MARINE LAB	1
	1102	RAJIV GANDHI CTR BIOTECHNOL	1
	1103	RANGSIT UNIV	1
	1104	REED COLL	1
	1105	REGA INST	1
	1106	RES ANIM DEPT	1
	1107	RES INST	1
	1108	RES LAB	1
	1109	RES SECT	1
	1110	RES SERV	1
	1111	RES UNIT GENOM AND PROTE APPL MARINE AND FOOD IND	1
	1112	RMIT UNIV	1
	1113	ROMANIA.	1
	1114	ROTHAMSTED RES	1
	1115	ROYAL COLL ART	1
	1116	ROYAL NETHERLANDS INST SEA RES	1
	1117	RSPCA RES ANIM DEPT	1
	1118	RUHR UNIV BOCHUM	1
	1119	RUSSIAN FED RES INST FISHERIES AND OCEANOG TINRO	1
	1120	RUTGERS ROBERT WOOD JOHNSON MED SCH	1
	1121	SA INST AQUAT BIODIVERS	1
	1122	SAC VET SCI DIV	1
	1123	SACRAMENTO STATE UNIV	1
	1124	SAKARYA UNIV	1
	1125	SAMUEL LUNENFELD RES INST	1
	1126	SAN DIEGO STATE UNIV	1
	1127	SANYA INST DEEP SEA SCI AND ENGN	1
	1128	SAO PAULO STATE UNIV	1
	1129	SAPIENZA UNIV ROME	1
	1130	SATHYABAMA INST SCI AND TECHNOL	1
	1131	SCH BIOL	1
	1132	SCH CHEM AND CHEM ENGN	1
	1133	SCH MARINE AND ATMOSPHER SCI	1
	1134	SCI BRANCH	1
	1135	SCI DEPT	1
	1136	SCI OBSERVING AND EXPT STN OCEAN FISHERY RESOURCES	1
	1137	SCI SOFTWARE CONSULTANCY AND TRAINING	1
	1138	SCOTTISH ASSOC MARINE SCI	1
	1139	SCUOLA SUPER SANT ANNA	1
	1140	SECHENOV INST EVOLUTIONARY PHYSIOL AND BIOCHEM	1
	1141	SEDE PUERTO MONTT UNIV AUSTRAL CHILE	1
	1142	SEMENOV INST CHEM PHYS	1
	1143	SHANDONG UNIV TECHNOL	1
	1144	SHIMANE UNIV	1
	1145	SHIPPENSBURG UNIV	1
	1146	SHIRAZ UNIV	1
	1147	SIR FREDERICK BANTING RES CTR	1
	1148	SL CTRA LA LANZADA SAN VICENTE	1
	1149	SLAC NATL ACCELERATOR LAB	1
	1150	SMART BIOINTERFACES	1
	1151	SNDP YOGAM COLL	1
	1152	SOC ESTUDIO CETACEOS ARCHIPIELAGO CANARIO SECAC	1
	1153	SOMOV RES INST EPIDEMIOL AND MICROBIOL	1
	1154	SOOKMYUNG WOMENS UNIV	1
	1155	SORBONNE PARIS CITE	1
	1156	SOUTH AFRICAN BRAIN RES INST	1
	1157	SOUTH AFRICAN INST AQUAT BIODIVERS	1
	1158	SOUTH AUSTRALIAN RES AND DEV INST	1
	1159	SOUTH CHINA AGR UNIV	1
	1160	SOUTHEAST UNIV	1
	1161	SOUTHERN ILLINOIS UNIV	1
	1162	SOUTHERN MARINE SCI AND ENGN GUANGDONG LAB GUANGZHO	1
	1163	SOUTHERN REG RES CTR	1
	1164	SOUTHERN WESTERN WATERS REG ADVISORY COUNCIL	1
	1165	SOUTHWEST FISHERIES SCI CTR	1
	1166	SPANISH INST OCEANOG IEO	1
	1167	SPANISH NATL RES COUNCIL	1
	1168	SRI SATHYA SAI INST HIGHER LEARNING	1
	1169	SRI VASAVI COLL	1
	1170	SRM UNIV	1
	1171	ST ALBERTS COLL AUTONOMOUS	1
	1172	ST CATHARINES COLL	1
	1173	ST LOUIS UNIV	1
	1174	STN BIOL ROSCOFF	1
	1175	STOCKHOLM UNIV	1
	1176	SUEZ CANAL UNIV	1
	1177	SUNTOTY FDN LIFE SCI	1
	1178	SUZHOU INST SYST MED	1
	1179	SWINBURNE UNIV TECHNOL	1
	1180	SYDNEY INST MARINE SCI	1
	1181	TAISHAN MED UNIV	1
	1182	TANTA UNIV	1
	1183	TARBIAT MODARES UNIV	1
	1184	TEAMLABS	1
	1185	TECH UNIV CAROLO WILHELMINA BRAUNSCHWEIG	1
	1186	TECH UNIV MUNICH	1
	1187	TED ROGERS CTR HEART RES	1
	1188	TELETHON INST GENET AND MED	1
	1189	THIRD INST OCEANOG STATE OCEAN ADM	1
	1190	THUNEN INST BALT SEA FISHERIES	1
	1191	TIANJIN CTR DIS CONTROL AND PREVENT	1
	1192	TIANJIN RES INST WATER TRANSPORT ENGN	1
	1193	TOKUSHIMA BUNRI UNIV	1
	1194	TOKYO HLTH CARE UNIV	1
	1195	TOKYO METROPOLITAN ISL AREA RES AND DEV CTR AGR FOR	1
	1196	TOKYO UNIV FISHERIES	1
	1197	TOYO UNIV	1
	1198	TRANG COASTAL FISHERIES RES AND DEV CTR	1
	1199	TRINITY COLL DUBLIN	1
	1200	TURIN AND PAVIA UNIV	1
	1201	TURKISH ARMY WAR COLL	1
	1202	TURKISH MARINE RES FDN	1
	1203	UNIFORMED SERV UNIV HLTH SCI	1
	1204	UNITEC INST TECHNOL	1
	1205	UNIV AGR SCI AND VET MED	1
	1206	UNIV AKRON	1
	1207	UNIV ALABAMA	1
	1208	UNIV ALASKA SE	1
	1209	UNIV ALBERTA	1
	1210	UNIV ALICANTE	1
	1211	UNIV ANAHUAC	1
	1212	UNIV ANTIOQUIA	1
	1213	UNIV ANTWERP	1
	1214	UNIV ARTURO PRAT	1
	1215	UNIV AUGSBURG	1
	1216	UNIV AUSTRAL CHILE HIM UACH	1
	1217	UNIV AUTONOMA AGUASCALIENTES	1
	1218	UNIV AUTONOMA BAJA CALIF SUR	1
	1219	UNIV AUTONOMA BAJA CALIF UABC	1
	1220	UNIV AZORES	1
	1221	UNIV BARI	1
	1222	UNIV BASEL	1
	1223	UNIV BASSE NORMANDIE	1
	1224	UNIV BAYREUTH	1
	1225	UNIV BERN	1
	1226	UNIV BIELEFELD	1
	1227	UNIV BOGOTA JORGE TADEO LOZANO	1
	1228	UNIV BOGOTA JORGE TADEO LOZANO UJTL	1
	1229	UNIV BRESCIA	1
	1230	UNIV BUCKINGHAM	1
	1231	UNIV BUFFALO	1
	1232	UNIV CALABRIA	1
	1233	UNIV CALGARY	1
	1234	UNIV CALIF	1
	1235	UNIV CALIF DAVIS	1
	1236	UNIV CAMPUS	1
	1237	UNIV CAMPUS VIGO	1
	1238	UNIV CENT LANCASHIRE	1
	1239	UNIV CHEIKH ANTA DIOP	1
	1240	UNIV CHEIKH ANTA DIOP DAKAR UCAD	1
	1241	UNIV CIENT SUR	1
	1242	UNIV CINCINNATI	1
	1243	UNIV COLL LONDON	1
	1244	UNIV COLL SWANSEA	1
	1245	UNIV COLOGNE	1
	1246	UNIV COLORADO DENVER	1
	1247	UNIV CONCEPCION CHILE	1
	1248	UNIV COTE DAZUR	1
	1249	UNIV CRETE	1
	1250	UNIV CUMBRIA	1
	1251	UNIV DEL MAR	1
	1252	UNIV DELAWARE	1
	1253	UNIV DESARROLLO	1
	1254	UNIV DOALGARVE	1
	1255	UNIV DUBROVNIK	1
	1256	UNIV DUNDEE	1
	1257	UNIV ESSEX	1
	1258	UNIV ESTADUAL CAMPINAS	1
	1259	UNIV ESTADUAL FEIRA DE SANTANA	1
	1260	UNIV ESTADUAL NORTE FLUMINENSE	1
	1261	UNIV ESTADUAL SANTA CRUZ	1
	1262	UNIV ESTATAL SONORA	1
	1263	UNIV EUROPEENNE BRETAGNE	1
	1264	UNIV FED CEARA	1
	1265	UNIV FED MARANHAO UFMA	1
	1266	UNIV FED PARAIBA	1
	1267	UNIV FED RIO GRANDE DO NORTE UFRN	1
	1268	UNIV FED RIO GRANDE FURG	1
	1269	UNIV FED RIO GRANDE NORTE UFRN	1
	1270	UNIV FED RURAL PERNAMBUCO DEPAQ UFRPE	1
	1271	UNIV FED RURAL PERNAMBUCO PGCAT UFRPE	1
	1272	UNIV FED RURAL RIO DE JANEIRO	1
	1273	UNIV FED RURAL SEMI ARIDO	1
	1274	UNIV FED SANTA CATALINA	1
	1275	UNIV FED SANTA CATARINA UFSC	1
	1276	UNIV FED SAO JOAO REI	1
	1277	UNIV FERRARA	1
	1278	UNIV FRIBOURG	1
	1279	UNIV GARDEN CITY	1
	1280	UNIV GDANSK	1
	1281	UNIV GLASGOW	1
	1282	UNIV GRENOBLE ALPES	1
	1283	UNIV HOUSTON	1
	1284	UNIV IBN ZOHR	1
	1285	UNIV INNSBRUCK	1
	1286	UNIV INSUBRIA	1
	1287	UNIV ISFAHAN	1
	1288	UNIV LA MANOUBA	1
	1289	UNIV LAGUNA	1
	1290	UNIV LAS PAHNAS GRAN CANARIA	1
	1291	UNIV LEIPZIG	1
	1292	UNIV LIEGE	1
	1293	UNIV LIFE SCI LUBLIN	1
	1294	UNIV LINCOLN	1
	1295	UNIV LISBOA CAMPO GRANDE	1
	1296	UNIV LISBON FCUL	1
	1297	UNIV LOS ANDES	1
	1298	UNIV LOUISIANA	1
	1299	UNIV MALAGA	1
	1300	UNIV MANCHESTER	1
	1301	UNIV MANNOUBA	1
	1302	UNIV MANOUBA	1
	1303	UNIV MASSACHUSETTS	1
	1304	UNIV MED CTR UTRECHT	1
	1305	UNIV MICHIGAN	1
	1306	UNIV MONTENEGRO	1
	1307	UNIV NACL COLOMBIA	1
	1308	UNIV NACL SANTA	1
	1309	UNIV NACL TUMBES	1
	1310	UNIV NEUCHATEL	1
	1311	UNIV NEW SOUTH WALES	1
	1312	UNIV NORTH	1
	1313	UNIV NOTRE DAME	1
	1314	UNIV ORIENTE	1
	1315	UNIV OSLO	1
	1316	UNIV OULU	1
	1317	UNIV OVIEDO INVEST	1
	1318	UNIV PALERMO	1
	1319	UNIV PARANA	1
	1320	UNIV PARANA UFPR	1
	1321	UNIV PARIS SACLAY	1
	1322	UNIV PECS	1
	1323	UNIV PEDRO DE VALDIVIA	1
	1324	UNIV PERADENIYA	1
	1325	UNIV PITTSBURGH	1
	1326	UNIV POLITECN SINALOA	1
	1327	UNIV PORTSMOUTH	1
	1328	UNIV RENNES	1
	1329	UNIV REPUBLICA	1
	1330	UNIV ROCHELLE	1
	1331	UNIV ROCHESTER	1
	1332	UNIV ROMA TOR VERGATA	1
	1333	UNIV ROME CAMPUS BIOMED	1
	1334	UNIV RUHUNA	1
	1335	UNIV SALENTO	1
	1336	UNIV SASSARI	1
	1337	UNIV SCI AND TECHNOL	1
	1338	UNIV SEVILLE	1
	1339	UNIV SIENA	1
	1340	UNIV SOUTH AUSTRALIA	1
	1341	UNIV SOUTH CAROLINA	1
	1342	UNIV SOUTH PACIFIC	1
	1343	UNIV STRATHCLYDE	1
	1344	UNIV TAMPA	1
	1345	UNIV TECNOL NACL GIDTAP UTN	1
	1346	UNIV TENNESSEE	1
	1347	UNIV TERAMO	1
	1348	UNIV TEXAS HLTH SCI CTR HOUSTON	1
	1349	UNIV TEXAS HOUSTON	1
	1350	UNIV TEXAS MED BRANCH	1
	1351	UNIV TOKUSHIMA	1
	1352	UNIV TRENT	1
	1353	UNIV TRIESTE	1
	1354	UNIV UTAH	1
	1355	UNIV VALE ITAJAI	1
	1356	UNIV VALPARAISO	1
	1357	UNIV VET MED	1
	1358	UNIV VICTORIA	1
	1359	UNIV W INDIES	1
	1360	UNIV WARMIA AND MAZUR OLSZTYN	1
	1361	UNIV WARMIA AND MAZURY	1
	1362	UNIV WISCONSIN	1
	1363	UNIV WOLLONGONG	1
	1364	UNIV WURZBURG	1
	1365	UPPER GULF MARINE FISHERIES RES AND DEV CTR	1
	1366	UTAH STATE UNIV	1
	1367	UWA OCEANS INST	1
	1368	VASSAR COLL	1
	1369	VIETNAM NATL UNIV	1
	1370	VIGO UNIV	1
	1371	VRIJE UNIV AMSTERDAM	1
	1372	VRIJE UNIV BRUSSEL	1
	1373	WAKAYAMA COLL	1
	1374	WALAILAK UNIV	1
	1375	WALLA WALLA UNIV	1
	1376	WARSAW UNIV LIFE SCI	1
	1377	WARSAW UNIV TECHNOL	1
	1378	WASHINGTON STATE DEPT LABOR AND IND	1
	1379	WASHINGTON STATE UNIV	1
	1380	WEIHAI FISHERIES TECHNOL EXTENS CTR	1
	1381	WELLCOME TRUST SANGER INST	1
	1382	WENZHOU UNIV	1
	1383	WEST HUMAN NUTR RES CTR	1
	1384	WESTERN MICHIGAN UNIV	1
	1385	WESTERN PHILIPPINES UNIV	1
	1386	WESTERN REG LAB	1
	1387	WESTERN UNIV HLTH SCI	1
	1388	WILDLIFE INST INDIA	1
	1389	XI AN JIAO TONG UNIV	1
	1390	YALE UNIV	1
	1391	YANGO UNIV	1
	1392	YANGTZE RIVER FISHERIES RES INST	1
	1393	YANTAI INST COASTAL ZONE RES	1
	1394	YONSEI UNIV HLTH SYST	1
	1395	ZAMBOANGA STATE COLL MARINE SCI AND TECHNOL	1
	1396	ZHEJIANG	1
	1397	ZHEJIANG GONGSHANG UNIV	1
	1398	ZHIRMUNSKY INST MARINE BIOL	1
	1399	ZURICH CTR INTEGRAT HUMAN PHYSIOL	1
