# Supplementary material for: Research Trends in Octopus Biological Studies
Source: Animals (Basel). 2021 Jun 17;11(6):1808. doi: 10.3390/ani11061808 (PMC8233767; doi:10.3390/ani11061808)
Supplement: Supplementary file 1 [file animals-11-01808-s001.zip › Supplementary Materials/Table S10_World_Collaboration_R4.xlsx]

## Sheet: Sheet1
	Table S10 Numbers of shared publications between countries in the period 2011–2020 (“recent period”: RP).
	Collaboration RP (2011 - 2020)
		From	To	Frequency
	1	SPAIN	PORTUGAL	49
	2	SPAIN	UNITED KINGDOM	36
	3	UNITED KINGDOM	PORTUGAL	31
	4	SPAIN	MEXICO	30
	5	USA	AUSTRALIA	30
	6	ITALY	UNITED KINGDOM	26
	7	MEXICO	CHILE	25
	8	USA	CHINA	22
	9	AUSTRALIA	UNITED KINGDOM	21
	10	UNITED KINGDOM	FRANCE	19
	11	SPAIN	ITALY	18
	12	USA	JAPAN	18
	13	USA	UNITED KINGDOM	17
	14	USA	ITALY	16
	15	USA	SPAIN	16
	16	SPAIN	AUSTRALIA	15
	17	SPAIN	CHILE	15
	18	USA	GERMANY	15
	19	ITALY	FRANCE	14
	20	MEXICO	BRAZIL	14
	21	USA	FRANCE	13
	22	SPAIN	FRANCE	12
	23	AUSTRALIA	IRELAND	11
	24	ITALY	GERMANY	11
	25	UNITED KINGDOM	GERMANY	11
	26	UNITED KINGDOM	IRELAND	11
	27	USA	CANADA	11
	28	AUSTRALIA	CANADA	10
	29	ITALY	ISRAEL	10
	30	PORTUGAL	FRANCE	10
	31	SPAIN	BRAZIL	10
	32	USA	MEXICO	10
	33	AUSTRALIA	AUSTRIA	9
	34	AUSTRALIA	FRANCE	9
	35	AUSTRALIA	JAPAN	9
	36	CHINA	AUSTRALIA	9
	37	SPAIN	GERMANY	9
	38	SPAIN	JAPAN	9
	39	USA	AUSTRIA	9
	40	AUSTRALIA	PORTUGAL	8
	41	CHINA	JAPAN	8
	42	CHINA	PAKISTAN	8
	43	FRANCE	CANADA	8
	44	ITALY	JAPAN	8
	45	ITALY	PORTUGAL	8
	46	UNITED KINGDOM	JAPAN	8
	47	AUSTRALIA	THAILAND	7
	48	CHINA	CANADA	7
	49	JAPAN	FRANCE	7
	50	PORTUGAL	CANADA	7
	51	PORTUGAL	GERMANY	7
	52	USA	DENMARK	7
	53	USA	IRELAND	7
	54	USA	ISRAEL	7
	55	USA	PORTUGAL	7
	56	AUSTRALIA	DENMARK	6
	57	CHINA	ITALY	6
	58	FRANCE	ISRAEL	6
	59	ITALY	AUSTRALIA	6
	60	ITALY	AUSTRIA	6
	61	ITALY	BELGIUM	6
	62	ITALY	DENMARK	6
	63	MEXICO	FRANCE	6
	64	PORTUGAL	NEW ZEALAND	6
	65	SPAIN	AUSTRIA	6
	66	SPAIN	DENMARK	6
	67	UNITED KINGDOM	CANADA	6
	68	USA	CHILE	6
	69	AUSTRALIA	BRAZIL	5
	70	AUSTRALIA	GERMANY	5
	71	AUSTRALIA	NEW ZEALAND	5
	72	AUSTRIA	DENMARK	5
	73	BRAZIL	CANADA	5
	74	CHINA	UNITED KINGDOM	5
	75	FRANCE	GERMANY	5
	76	FRANCE	TUNISIA	5
	77	JAPAN	BRAZIL	5
	78	MEXICO	UNITED KINGDOM	5
	79	PORTUGAL	BRAZIL	5
	80	SPAIN	BELGIUM	5
	81	SPAIN	CANADA	5
	82	SPAIN	CHINA	5
	83	SPAIN	IRELAND	5
	84	UNITED KINGDOM	BRAZIL	5
	85	UNITED KINGDOM	NEW ZEALAND	5
	86	USA	BRAZIL	5
	87	AUSTRALIA	INDIA	4
	88	CHINA	AUSTRIA	4
	89	CHINA	INDIA	4
	90	FRANCE	NEW ZEALAND	4
	91	GERMANY	AUSTRIA	4
	92	GERMANY	SWITZERLAND	4
	93	ITALY	CANADA	4
	94	JAPAN	CANADA	4
	95	JAPAN	CHILE	4
	96	JAPAN	GERMANY	4
	97	MEXICO	CANADA	4
	98	PORTUGAL	DENMARK	4
	99	PORTUGAL	JAPAN	4
	100	SPAIN	GREECE	4
	101	SPAIN	THAILAND	4
	102	UNITED KINGDOM	SOUTH AFRICA	4
	103	USA	KOREA	4
	104	USA	SWITZERLAND	4
	105	AUSTRALIA	CHILE	3
	106	AUSTRALIA	SOUTH AFRICA	3
	107	BELGIUM	DENMARK	3
	108	CANADA	ISRAEL	3
	109	CANADA	PAKISTAN	3
	110	CANADA	SOUTH AFRICA	3
	111	CHILE	GERMANY	3
	112	CHINA	GERMANY	3
	113	CHINA	PORTUGAL	3
	114	DENMARK	NORWAY	3
	115	FRANCE	BELGIUM	3
	116	FRANCE	BRAZIL	3
	117	FRANCE	DENMARK	3
	118	FRANCE	IRELAND	3
	119	GERMANY	ISRAEL	3
	120	GERMANY	SWEDEN	3
	121	ISRAEL	AUSTRIA	3
	122	JAPAN	AUSTRIA	3
	123	JAPAN	DENMARK	3
	124	JAPAN	IRELAND	3
	125	JAPAN	THAILAND	3
	126	MEXICO	AUSTRALIA	3
	127	MEXICO	ECUADOR	3
	128	MEXICO	PORTUGAL	3
	129	PORTUGAL	ARGENTINA	3
	130	PORTUGAL	BELGIUM	3
	131	PORTUGAL	CHILE	3
	132	SPAIN	RUSSIA	3
	133	UNITED KINGDOM	CHILE	3
	134	UNITED KINGDOM	MADAGASCAR	3
	135	UNITED KINGDOM	NORWAY	3
	136	UNITED KINGDOM	RUSSIA	3
	137	USA	INDIA	3
	138	USA	SOUTH AFRICA	3
	139	AUSTRALIA	ARGENTINA	2
	140	AUSTRALIA	BELGIUM	2
	141	AUSTRALIA	NORWAY	2
	142	AUSTRALIA	PAKISTAN	2
	143	AUSTRALIA	RUSSIA	2
	144	AUSTRIA	BELGIUM	2
	145	AUSTRIA	SOUTH AFRICA	2
	146	AUSTRIA	THAILAND	2
	147	BELGIUM	NETHERLANDS	2
	148	BRAZIL	SOUTH AFRICA	2
	149	BRAZIL	THAILAND	2
	150	CANADA	AUSTRIA	2
	151	CANADA	INDIA	2
	152	CANADA	IRELAND	2
	153	CHILE	ARGENTINA	2
	154	CHILE	BRAZIL	2
	155	CHILE	FRANCE	2
	156	CHILE	IRELAND	2
	157	CHILE	NETHERLANDS	2
	158	CHILE	NEW ZEALAND	2
	159	CHILE	PERU	2
	160	CHILE	RUSSIA	2
	161	CHINA	BELGIUM	2
	162	CHINA	BRAZIL	2
	163	CHINA	DENMARK	2
	164	CHINA	SOUTH AFRICA	2
	165	CHINA	SWITZERLAND	2
	166	CHINA	THAILAND	2
	167	DENMARK	NETHERLANDS	2
	168	FRANCE	AUSTRIA	2
	169	FRANCE	MADAGASCAR	2
	170	FRANCE	MALTA	2
	171	FRANCE	MONACO	2
	172	FRANCE	NORWAY	2
	173	FRANCE	SENEGAL	2
	174	GERMANY	ARGENTINA	2
	175	GERMANY	CANADA	2
	176	GERMANY	DENMARK	2
	177	GREECE	CYPRUS	2
	178	INDIA	SOUTH AFRICA	2
	179	ITALY	ARGENTINA	2
	180	ITALY	MALTA	2
	181	ITALY	NETHERLANDS	2
	182	ITALY	NORWAY	2
	183	JAPAN	INDIA	2
	184	JAPAN	NORWAY	2
	185	JAPAN	RUSSIA	2
	186	JAPAN	SOUTH AFRICA	2
	187	JAPAN	SWITZERLAND	2
	188	KOREA	BANGLADESH	2
	189	MEXICO	COLOMBIA	2
	190	MEXICO	GERMANY	2
	191	MEXICO	JAPAN	2
	192	MEXICO	SOUTH AFRICA	2
	193	PORTUGAL	NETHERLANDS	2
	194	PORTUGAL	RUSSIA	2
	195	PORTUGAL	SOUTH AFRICA	2
	196	SPAIN	CYPRUS	2
	197	SPAIN	ECUADOR	2
	198	SPAIN	ISRAEL	2
	199	SPAIN	NETHERLANDS	2
	200	SPAIN	NORWAY	2
	201	SPAIN	SOUTH AFRICA	2
	202	SPAIN	TUNISIA	2
	203	SWITZERLAND	POLAND	2
	204	THAILAND	IRELAND	2
	205	UNITED KINGDOM	ARGENTINA	2
	206	UNITED KINGDOM	BELGIUM	2
	207	UNITED KINGDOM	DENMARK	2
	208	UNITED KINGDOM	INDIA	2
	209	UNITED KINGDOM	ISRAEL	2
	210	UNITED KINGDOM	MALAYSIA	2
	211	UNITED KINGDOM	POLAND	2
	212	UNITED KINGDOM	SINGAPORE	2
	213	UNITED KINGDOM	SWITZERLAND	2
	214	USA	ARGENTINA	2
	215	USA	IRAN	2
	216	USA	NEW ZEALAND	2
	217	USA	NORWAY	2
	218	USA	PHILIPPINES	2
	219	USA	RUSSIA	2
	220	USA	SINGAPORE	2
	221	USA	THAILAND	2
	222	ARGENTINA	CROATIA	1
	223	ARGENTINA	INDIA	1
	224	ARGENTINA	IRELAND	1
	225	ARGENTINA	PERU	1
	226	ARGENTINA	RUSSIA	1
	227	ARGENTINA	SOUTH AFRICA	1
	228	ARGENTINA	SWEDEN	1
	229	ARGENTINA	SWITZERLAND	1
	230	ARGENTINA	THAILAND	1
	231	ARGENTINA	VENEZUELA	1
	232	AUSTRALIA	FINLAND	1
	233	AUSTRALIA	ISRAEL	1
	234	AUSTRALIA	MALAYSIA	1
	235	AUSTRALIA	MONACO	1
	236	AUSTRALIA	NETHERLANDS	1
	237	AUSTRALIA	PANAMA	1
	238	AUSTRALIA	PERU	1
	239	AUSTRALIA	SRI LANKA	1
	240	AUSTRALIA	SWITZERLAND	1
	241	AUSTRALIA	VENEZUELA	1
	242	AUSTRIA	COLOMBIA	1
	243	AUSTRIA	IRELAND	1
	244	BELGIUM	MADAGASCAR	1
	245	BELGIUM	PERU	1
	246	BELGIUM	SAUDI ARABIA	1
	247	BELGIUM	SOUTH AFRICA	1
	248	BELGIUM	SRI LANKA	1
	249	BRAZIL	ARGENTINA	1
	250	BRAZIL	GERMANY	1
	251	BRAZIL	INDIA	1
	252	BRAZIL	IRELAND	1
	253	BRAZIL	PERU	1
	254	BRAZIL	RUSSIA	1
	255	BRAZIL	SWITZERLAND	1
	256	BRAZIL	VENEZUELA	1
	257	CANADA	ARGENTINA	1
	258	CANADA	BELGIUM	1
	259	CANADA	MONACO	1
	260	CANADA	NEW ZEALAND	1
	261	CANADA	PERU	1
	262	CANADA	RUSSIA	1
	263	CANADA	SRI LANKA	1
	264	CANADA	SWITZERLAND	1
	265	CANADA	THAILAND	1
	266	CANADA	VENEZUELA	1
	267	CHILE	BELGIUM	1
	268	CHILE	CANADA	1
	269	CHILE	ECUADOR	1
	270	CHILE	INDIA	1
	271	CHILE	SENEGAL	1
	272	CHILE	SOUTH AFRICA	1
	273	CHILE	SWITZERLAND	1
	274	CHILE	THAILAND	1
	275	CHILE	URUGUAY	1
	276	CHILE	VENEZUELA	1
	277	CHINA	ARGENTINA	1
	278	CHINA	CHILE	1
	279	CHINA	EGYPT	1
	280	CHINA	FRANCE	1
	281	CHINA	IRAN	1
	282	CHINA	IRELAND	1
	283	CHINA	MEXICO	1
	284	CHINA	PERU	1
	285	CHINA	RUSSIA	1
	286	CHINA	SRI LANKA	1
	287	CHINA	VENEZUELA	1
	288	CROATIA	MONTENEGRO	1
	289	CYPRUS	MALTA	1
	290	CYPRUS	SLOVENIA	1
	291	DENMARK	ECUADOR	1
	292	DENMARK	ICELAND	1
	293	DENMARK	INDONESIA	1
	294	DENMARK	SAUDI ARABIA	1
	295	ECUADOR	INDONESIA	1
	296	FRANCE	CYPRUS	1
	297	FRANCE	GREECE	1
	298	FRANCE	KOREA	1
	299	FRANCE	LIBYA	1
	300	FRANCE	NETHERLANDS	1
	301	FRANCE	SAUDI ARABIA	1
	302	FRANCE	SLOVENIA	1
	303	FRANCE	SOUTH AFRICA	1
	304	FRANCE	SWITZERLAND	1
	305	GERMANY	BELGIUM	1
	306	GERMANY	ECUADOR	1
	307	GERMANY	INDIA	1
	308	GERMANY	INDONESIA	1
	309	GERMANY	MALAYSIA	1
	310	GERMANY	NORWAY	1
	311	GERMANY	POLAND	1
	312	GERMANY	RUSSIA	1
	313	GERMANY	SAUDI ARABIA	1
	314	GERMANY	SOUTH AFRICA	1
	315	GERMANY	SRI LANKA	1
	316	GERMANY	TURKEY	1
	317	GREECE	MALTA	1
	318	GREECE	SLOVENIA	1
	319	INDIA	BELGIUM	1
	320	INDIA	IRELAND	1
	321	INDIA	PERU	1
	322	INDIA	RUSSIA	1
	323	INDIA	SAUDI ARABIA	1
	324	INDIA	SRI LANKA	1
	325	INDIA	SWITZERLAND	1
	326	INDIA	THAILAND	1
	327	INDIA	VENEZUELA	1
	328	IRAN	SUDAN	1
	329	IRELAND	DENMARK	1
	330	IRELAND	FINLAND	1
	331	IRELAND	GREECE	1
	332	IRELAND	NEW ZEALAND	1
	333	IRELAND	NORWAY	1
	334	IRELAND	PERU	1
	335	IRELAND	RUSSIA	1
	336	IRELAND	SOUTH AFRICA	1
	337	IRELAND	SWITZERLAND	1
	338	IRELAND	VENEZUELA	1
	339	ISRAEL	DENMARK	1
	340	ISRAEL	NORWAY	1
	341	ISRAEL	SWITZERLAND	1
	342	ITALY	BRAZIL	1
	343	ITALY	CHILE	1
	344	ITALY	CYPRUS	1
	345	ITALY	EGYPT	1
	346	ITALY	GREECE	1
	347	ITALY	HUNGARY	1
	348	ITALY	INDIA	1
	349	ITALY	IRAN	1
	350	ITALY	IRELAND	1
	351	ITALY	LIBYA	1
	352	ITALY	POLAND	1
	353	ITALY	RUSSIA	1
	354	ITALY	SAUDI ARABIA	1
	355	ITALY	SLOVENIA	1
	356	ITALY	SOUTH AFRICA	1
	357	ITALY	SRI LANKA	1
	358	ITALY	SUDAN	1
	359	ITALY	SWITZERLAND	1
	360	ITALY	TUNISIA	1
	361	JAPAN	ARGENTINA	1
	362	JAPAN	BELGIUM	1
	363	JAPAN	EGYPT	1
	364	JAPAN	INDONESIA	1
	365	JAPAN	ISRAEL	1
	366	JAPAN	NETHERLANDS	1
	367	JAPAN	PERU	1
	368	JAPAN	PHILIPPINES	1
	369	JAPAN	SRI LANKA	1
	370	JAPAN	VENEZUELA	1
	371	JAPAN	VIETNAM	1
	372	KOREA	GREECE	1
	373	KUWAIT	LEBANON	1
	374	MADAGASCAR	SINGAPORE	1
	375	MALTA	LIBYA	1
	376	MALTA	SLOVENIA	1
	377	MEXICO	ARGENTINA	1
	378	MEXICO	BELGIUM	1
	379	MEXICO	INDIA	1
	380	MEXICO	IRELAND	1
	381	MEXICO	ITALY	1
	382	MEXICO	PERU	1
	383	MEXICO	RUSSIA	1
	384	MEXICO	SWITZERLAND	1
	385	MEXICO	THAILAND	1
	386	MEXICO	VENEZUELA	1
	387	NETHERLANDS	SAUDI ARABIA	1
	388	NEW ZEALAND	IRAN	1
	389	PERU	VENEZUELA	1
	390	POLAND	MALAYSIA	1
	391	PORTUGAL	AUSTRIA	1
	392	PORTUGAL	INDIA	1
	393	PORTUGAL	IRELAND	1
	394	PORTUGAL	ISRAEL	1
	395	PORTUGAL	NORWAY	1
	396	PORTUGAL	PAKISTAN	1
	397	PORTUGAL	PERU	1
	398	PORTUGAL	SAUDI ARABIA	1
	399	PORTUGAL	SINGAPORE	1
	400	PORTUGAL	SWITZERLAND	1
	401	PORTUGAL	THAILAND	1
	402	PORTUGAL	VENEZUELA	1
	403	RUSSIA	PERU	1
	404	RUSSIA	SOUTH AFRICA	1
	405	RUSSIA	VENEZUELA	1
	406	SOUTH AFRICA	MAURITIUS	1
	407	SOUTH AFRICA	PERU	1
	408	SOUTH AFRICA	SRI LANKA	1
	409	SOUTH AFRICA	VENEZUELA	1
	410	SPAIN	ALGERIA	1
	411	SPAIN	ARGENTINA	1
	412	SPAIN	FIJI	1
	413	SPAIN	INDIA	1
	414	SPAIN	INDONESIA	1
	415	SPAIN	MALTA	1
	416	SPAIN	MONACO	1
	417	SPAIN	MOROCCO	1
	418	SPAIN	NEW ZEALAND	1
	419	SPAIN	PERU	1
	420	SPAIN	SAUDI ARABIA	1
	421	SPAIN	SINGAPORE	1
	422	SPAIN	SLOVENIA	1
	423	SPAIN	SWITZERLAND	1
	424	SPAIN	VENEZUELA	1
	425	SWEDEN	KENYA	1
	426	SWITZERLAND	HUNGARY	1
	427	SWITZERLAND	PERU	1
	428	SWITZERLAND	RUSSIA	1
	429	SWITZERLAND	SOUTH AFRICA	1
	430	SWITZERLAND	VENEZUELA	1
	431	THAILAND	DENMARK	1
	432	THAILAND	MALAYSIA	1
	433	THAILAND	PERU	1
	434	THAILAND	RUSSIA	1
	435	THAILAND	SOUTH AFRICA	1
	436	THAILAND	SWITZERLAND	1
	437	THAILAND	VENEZUELA	1
	438	TUNISIA	LIBYA	1
	439	TUNISIA	MALTA	1
	440	TUNISIA	SAUDI ARABIA	1
	441	UNITED KINGDOM	AUSTRIA	1
	442	UNITED KINGDOM	BAHAMAS	1
	443	UNITED KINGDOM	GREECE	1
	444	UNITED KINGDOM	HUNGARY	1
	445	UNITED KINGDOM	IRAN	1
	446	UNITED KINGDOM	MAURITIUS	1
	447	UNITED KINGDOM	MOZAMBIQUE	1
	448	UNITED KINGDOM	NETHERLANDS	1
	449	UNITED KINGDOM	PANAMA	1
	450	UNITED KINGDOM	PERU	1
	451	UNITED KINGDOM	SRI LANKA	1
	452	UNITED KINGDOM	SUDAN	1
	453	UNITED KINGDOM	SWEDEN	1
	454	UNITED KINGDOM	THAILAND	1
	455	UNITED KINGDOM	VENEZUELA	1
	456	USA	BAHAMAS	1
	457	USA	BELGIUM	1
	458	USA	EGYPT	1
	459	USA	GREECE	1
	460	USA	INDONESIA	1
	461	USA	KENYA	1
	462	USA	MADAGASCAR	1
	463	USA	NETHERLANDS	1
	464	USA	PANAMA	1
	465	USA	PERU	1
	466	USA	SEYCHELLES	1
	467	USA	SRI LANKA	1
	468	USA	SWEDEN	1
	469	USA	TANZANIA	1
	470	USA	VENEZUELA	1
