# Supplementary material for: Research Trends in Octopus Biological Studies
Source: Animals (Basel). 2021 Jun 17;11(6):1808. doi: 10.3390/ani11061808 (PMC8233767; doi:10.3390/ani11061808)
Supplement: Supplementary file 1 [file animals-11-01808-s001.zip › Supplementary Materials/Table S1_Source_Impact_R4.xlsx]

## Sheet: Sheet1
	Table S1 Information about all sources ordered according to the h-index, from 1985 to 2010 (“earlier peri-od”: EP). NP: the number of publications; TC: total citations; h-index: journal’s number of pub-lished articles (h), each of which has been cited in other papers at least h time; g-index: the largest number such that the top g articles received at least g2 citations; m-index: the ratio h/n, w…
	Source Impact EP (1985 - 2010)
		Source	TC	NP	h_index	g_index	m_index	PY_start
	1	MARINE BIOLOGY	1944	47	30	43	0.810811	1985
	2	AQUACULTURE	1944	34	28	34	1	1994
	3	MARINE ECOLOGY PROGRESS SERIES	1580	31	24	31	0.666667	1986
	4	FISHERIES RESEARCH	1184	39	22	33	0.709677	1991
	5	JOURNAL OF EXPERIMENTAL BIOLOGY	1434	42	21	37	0.567568	1985
	6	JOURNAL OF EXPERIMENTAL MARINE BIOLOGY AND ECOLOGY	1207	32	21	32	0.583333	1986
	7	BULLETIN OF MARINE SCIENCE	960	43	20	29	0.645161	1991
	8	BIOCHEMISTRY	854	25	18	25	0.486486	1985
	9	BIOLOGICAL BULLETIN	882	24	17	24	0.53125	1990
	10	JOURNAL OF ZOOLOGY	702	20	17	20	0.472222	1986
	11	ICES JOURNAL OF MARINE SCIENCE	473	21	16	21	0.727273	2000
	12	COMPARATIVE BIOCHEMISTRY AND PHYSIOLOGY B-BIOCHEMISTRY & MOLECULAR BIOLOGY	649	28	15	25	0.405405	1985
	13	JOURNAL OF COMPARATIVE PSYCHOLOGY	660	14	14	14	0.451613	1991
	14	MARINE AND FRESHWATER BEHAVIOUR AND PHYSIOLOGY	552	20	14	20	0.5	1994
	15	JOURNAL OF THE MARINE BIOLOGICAL ASSOCIATION OF THE UNITED KINGDOM	464	29	14	20	0.466667	1992
	16	GENERAL AND COMPARATIVE ENDOCRINOLOGY	751	11	11	11	0.407407	1995
	17	SCIENTIA MARINA	367	13	11	13	0.37931	1993
	18	PEPTIDES	365	13	11	13	0.5	2000
	19	JOURNAL OF MOLECULAR BIOLOGY	700	10	10	10	0.322581	1991
	20	FEBS LETTERS	401	12	10	12	0.294118	1988
	21	MOLECULAR REPRODUCTION AND DEVELOPMENT	252	11	10	11	0.416667	1998
	22	JOURNAL OF BIOLOGICAL CHEMISTRY	473	9	9	9	0.290323	1991
	23	PROCEEDINGS OF THE ROYAL SOCIETY B-BIOLOGICAL SCIENCES	471	11	9	11	0.290323	1991
	24	MALACOLOGIA	418	13	9	13	0.264706	1988
	25	BIOCHEMICAL JOURNAL	371	10	9	10	0.243243	1985
	26	AQUACULTURE INTERNATIONAL	346	9	9	9	0.45	2002
	27	JOURNAL OF COMPARATIVE NEUROLOGY	343	10	9	10	0.310345	1993
	28	JOURNAL OF MOLLUSCAN STUDIES	302	18	9	17	0.272727	1989
	29	SOUTH AFRICAN JOURNAL OF MARINE SCIENCE-SUID-AFRIKAANSE TYDSKRIF VIR SEEWETENSKAP	262	11	9	11	0.3	1992
	30	ZOOLOGICAL SCIENCE	208	16	9	14	0.272727	1989
	31	AMERICAN MALACOLOGICAL BULLETIN	207	15	9	14	0.272727	1989
	32	CELL AND TISSUE RESEARCH	197	14	9	14	0.243243	1985
	33	BRAIN RESEARCH	162	13	9	12	0.25	1986
	34	PROCEEDINGS OF THE NATIONAL ACADEMY OF SCIENCES OF THE UNITED STATES OF AMERICA	449	8	8	8	0.25	1990
	35	PHILOSOPHICAL TRANSACTIONS OF THE ROYAL SOCIETY OF LONDON SERIES B-BIOLOGICAL SCIENCES	372	8	8	8	0.216216	1985
	36	MARINE AND FRESHWATER RESEARCH	323	9	8	9	0.296296	1995
	37	FOOD CHEMISTRY	234	8	8	8	0.4	2002
	38	JOURNAL OF FOOD SCIENCE	186	9	8	9	0.275862	1993
	39	VIE ET MILIEU-LIFE AND ENVIRONMENT	183	14	8	13	0.32	1997
	40	PHOTOCHEMISTRY AND PHOTOBIOLOGY	165	10	8	10	0.228571	1987
	41	JOURNAL OF NEUROPHYSIOLOGY	373	9	7	9	0.28	1997
	42	MOLECULAR PHYLOGENETICS AND EVOLUTION	345	7	7	7	0.259259	1995
	43	FISHERY BULLETIN	304	8	7	8	0.318182	2000
	44	EUROPEAN JOURNAL OF BIOCHEMISTRY	286	7	7	7	0.259259	1995
	45	VISION RESEARCH	253	8	7	8	0.189189	1985
	46	ANIMAL BEHAVIOUR	243	7	7	7	0.189189	1985
	47	JOURNAL OF SHELLFISH RESEARCH	130	13	7	11	0.28	1997
	48	COMPARATIVE BIOCHEMISTRY AND PHYSIOLOGY C-PHARMACOLOGY TOXICOLOGY & ENDOCRINOLOGY	98	8	7	8	0.189189	1985
	49	SCIENCE OF THE TOTAL ENVIRONMENT	321	7	6	7	0.24	1997
	50	BIOCHEMICAL AND BIOPHYSICAL RESEARCH COMMUNICATIONS	264	6	6	6	0.230769	1996
	51	JOURNAL OF MORPHOLOGY	254	6	6	6	0.24	1997
	52	DISEASES OF AQUATIC ORGANISMS	238	7	6	7	0.230769	1996
	53	AQUATIC LIVING RESOURCES	226	6	6	6	0.24	1997
	54	JOURNAL OF COMPARATIVE PHYSIOLOGY A-SENSORY NEURAL AND BEHAVIORAL PHYSIOLOGY	226	6	6	6	0.162162	1985
	55	AQUACULTURE RESEARCH	140	6	6	6	0.375	2006
	56	ARCHIVES OF BIOCHEMISTRY AND BIOPHYSICS	132	8	6	8	0.176471	1988
	57	MARINE BEHAVIOUR AND PHYSIOLOGY	128	8	6	8	0.162162	1985
	58	JOURNAL OF COMPARATIVE PHYSIOLOGY B-BIOCHEMICAL SYSTEMIC AND ENVIRONMENTAL PHYSIOLOGY	120	7	6	7	0.166667	1986
	59	TISSUE & CELL	80	8	6	8	0.193548	1991
	60	REVIEWS IN FISH BIOLOGY AND FISHERIES	311	7	5	7	0.333333	2007
	61	NEUROSCIENCE LETTERS	134	6	5	6	0.16129	1991
	62	FISHERIES SCIENCE	115	7	5	7	0.2	1997
	63	INTERNATIONAL JOURNAL OF FOOD SCIENCE AND TECHNOLOGY	96	5	5	5	0.25	2002
	64	VELIGER	93	7	5	7	0.151515	1989
	65	NEW ZEALAND JOURNAL OF MARINE AND FRESHWATER RESEARCH	83	6	5	6	0.16129	1991
	66	COMPARATIVE BIOCHEMISTRY AND PHYSIOLOGY A-PHYSIOLOGY	73	6	5	6	0.142857	1987
	67	VISUAL NEUROSCIENCE	67	6	5	6	0.16129	1991
	68	MOLLUSCAN RESEARCH	60	7	5	7	0.3125	2006
	69	SCIENCE	852	4	4	4	0.133333	1992
	70	ENDOCRINOLOGY	408	4	4	4	0.181818	2000
	71	PHILOSOPHICAL TRANSACTIONS OF THE ROYAL SOCIETY B-BIOLOGICAL SCIENCES	257	4	4	4	0.114286	1987
	72	HYDROBIOLOGIA	252	4	4	4	0.129032	1991
	73	BIOLOGICAL JOURNAL OF THE LINNEAN SOCIETY	183	4	4	4	0.173913	1999
	74	JOURNAL OF ENDOCRINOLOGY	180	4	4	4	0.166667	1998
	75	INTEGRATIVE AND COMPARATIVE BIOLOGY	174	4	4	4	0.2	2002
	76	AQUATIC TOXICOLOGY	167	4	4	4	0.148148	1995
	77	MARINE POLLUTION BULLETIN	145	6	4	6	0.117647	1988
	78	EXPERIENTIA	138	4	4	4	0.114286	1987
	79	POLAR BIOLOGY	120	5	4	5	0.137931	1993
	80	JOURNAL OF EXPERIMENTAL ZOOLOGY	120	4	4	4	0.125	1990
	81	BIOCHIMICA ET BIOPHYSICA ACTA-PROTEIN STRUCTURE AND MOLECULAR ENZYMOLOGY	117	5	4	5	0.142857	1994
	82	COMPARATIVE BIOCHEMISTRY AND PHYSIOLOGY A-MOLECULAR & INTEGRATIVE PHYSIOLOGY	114	4	4	4	0.142857	1994
	83	COMPARATIVE BIOCHEMISTRY AND PHYSIOLOGY C-TOXICOLOGY & PHARMACOLOGY	97	4	4	4	0.121212	1989
	84	BIOCHIMICA ET BIOPHYSICA ACTA	90	4	4	4	0.125	1990
	85	AQUATIC BIOLOGY	89	4	4	4	0.307692	2009
	86	JOURNAL OF INVERTEBRATE PATHOLOGY	84	4	4	4	0.125	1990
	87	PHYSIOLOGY & BEHAVIOR	51	4	4	4	0.153846	1996
	88	CURRENT BIOLOGY	214	3	3	3	0.1875	2006
	89	JOURNAL OF INORGANIC BIOCHEMISTRY	203	3	3	3	0.125	1998
	90	PROTOPLASMA	192	3	3	3	0.0857143	1987
	91	JOURNAL OF PLANKTON RESEARCH	148	3	3	3	0.176471	2005
	92	ANIMAL COGNITION	131	3	3	3	0.176471	2005
	93	WILDLIFE RESEARCH	109	3	3	3	0.130435	1999
	94	JOURNAL OF COMPARATIVE PHYSIOLOGY A-NEUROETHOLOGY SENSORY NEURAL AND BEHAVIORAL PHYSIOLOGY	105	3	3	3	0.214286	2008
	95	BIOCHIMICA ET BIOPHYSICA ACTA-BIOMEMBRANES	90	3	3	3	0.130435	1999
	96	BRAIN BEHAVIOR AND EVOLUTION	78	3	3	3	0.1	1992
	97	ANTARCTIC SCIENCE	76	3	3	3	0.136364	2000
	98	EUROPEAN FOOD RESEARCH AND TECHNOLOGY	72	3	3	3	0.142857	2001
	99	CHEMOSPHERE	71	3	3	3	0.176471	2005
	100	ECOLOGICAL MODELLING	61	3	3	3	0.136364	2000
	101	GENE	60	3	3	3	0.111111	1995
	102	MARINE ECOLOGY-PUBBLICAZIONI DELLA STAZIONE ZOOLOGICA DI NAPOLI I	57	3	3	3	0.115385	1996
	103	CIENCIAS MARINAS	51	3	3	3	0.12	1997
	104	JOURNAL OF STRUCTURAL BIOLOGY	45	3	3	3	0.130435	1999
	105	JOURNAL OF FOOD PROTECTION	41	3	3	3	0.15	2002
	106	NEW ZEALAND JOURNAL OF ZOOLOGY	38	5	3	5	0.12	1997
	107	JOURNAL OF THE SCIENCE OF FOOD AND AGRICULTURE	29	3	3	3	0.15	2002
	108	JOURNAL OF NEUROCYTOLOGY	27	3	3	3	0.1	1992
	109	MARINE BIOLOGY RESEARCH	21	3	3	3	0.1875	2006
	110	ECOLOGY	191	2	2	2	0.08	1997
	111	ECOTOXICOLOGY	190	2	2	2	0.133333	2007
	112	JOURNAL OF NEUROSCIENCE	171	2	2	2	0.0769231	1996
	113	CONSCIOUSNESS AND COGNITION	170	2	2	2	0.117647	2005
	114	CLADISTICS	162	2	2	2	0.125	2006
	115	CANADIAN JOURNAL OF FISHERIES AND AQUATIC SCIENCES	153	2	2	2	0.0740741	1995
	116	ESTUARINE COASTAL AND SHELF SCIENCE	111	2	2	2	0.0909091	2000
	117	CANADIAN JOURNAL OF ZOOLOGY	109	2	2	2	0.0769231	1996
	118	MOLECULAR BIOLOGY AND EVOLUTION	102	2	2	2	0.111111	2004
	119	FOOD CONTROL	100	2	2	2	0.111111	2004
	120	JOURNAL OF AGRICULTURAL AND FOOD CHEMISTRY	93	2	2	2	0.0909091	2000
	121	JOURNAL OF MOLECULAR EVOLUTION	89	2	2	2	0.125	2006
	122	INVERTEBRATE NEUROSCIENCE	88	2	2	2	0.0769231	1996
	123	NEUROENDOCRINOLOGY LETTERS	80	2	2	2	0.105263	2003
	124	INVERTEBRATE TAXONOMY	78	2	2	2	0.08	1997
	125	BEHAVIOURAL PROCESSES	74	2	2	2	0.0833333	1998
	126	INTERNATIONAL JOURNAL OF FOOD MICROBIOLOGY	63	2	2	2	0.0952381	2001
	127	JOURNAL OF CHEMICAL ECOLOGY	60	2	2	2	0.0740741	1995
	128	MICROSCOPY RESEARCH AND TECHNIQUE	55	2	2	2	0.08	1997
	129	FOOD ADDITIVES AND CONTAMINANTS PART A-CHEMISTRY ANALYSIS CONTROL EXPOSURE & RISK ASSESSMENT	54	2	2	2	0.111111	2004
	130	JOURNAL OF NEUROSCIENCE METHODS	53	2	2	2	0.153846	2009
	131	DEEP-SEA RESEARCH PART I-OCEANOGRAPHIC RESEARCH PAPERS	53	2	2	2	0.0909091	2000
	132	ACTA BIOLOGICA HUNGARICA	53	2	2	2	0.0740741	1995
	133	MARINE MAMMAL SCIENCE	51	2	2	2	0.0869565	1999
	134	DEVELOPMENTAL AND COMPARATIVE IMMUNOLOGY	51	2	2	2	0.0540541	1985
	135	ENVIRONMENTAL POLLUTION	48	2	2	2	0.117647	2005
	136	LEARNING & MEMORY	46	2	2	2	0.125	2006
	137	JOURNAL OF ZOOLOGICAL SYSTEMATICS AND EVOLUTIONARY RESEARCH	45	2	2	2	0.0909091	2000
	138	COMPARATIVE BIOCHEMISTRY AND PHYSIOLOGY A-MOLECULAR AND INTEGRATIVE PHYSIOLOGY	45	2	2	2	0.0833333	1998
	139	BEHAVIOURAL BRAIN RESEARCH	44	2	2	2	0.125	2006
	140	ECOTOXICOLOGY AND ENVIRONMENTAL SAFETY	43	2	2	2	0.153846	2009
	141	COPEIA	40	2	2	2	0.0666667	1992
	142	CANADIAN JOURNAL OF ZOOLOGY-REVUE CANADIENNE DE ZOOLOGIE	39	2	2	2	0.0645161	1991
	143	MARINE TECHNOLOGY SOCIETY JOURNAL	38	2	2	2	0.117647	2005
	144	BIOCONJUGATE CHEMISTRY	38	2	2	2	0.0869565	1999
	145	AFRICAN JOURNAL OF MARINE SCIENCE	37	2	2	2	0.125	2006
	146	PLOS ONE	34	2	2	2	0.142857	2008
	147	INVERTEBRATE BIOLOGY	34	2	2	2	0.117647	2005
	148	WATER AIR AND SOIL POLLUTION	33	2	2	2	0.0909091	2000
	149	FOOD ADDITIVES & CONTAMINANTS PART B-SURVEILLANCE	32	2	2	2	0.142857	2008
	150	REVISTA DE BIOLOGIA TROPICAL	32	2	2	2	0.0869565	1999
	151	INVERTEBRATE REPRODUCTION & DEVELOPMENT	30	2	2	2	0.117647	2005
	152	JOURNAL OF BIOCHEMISTRY	30	3	2	3	0.0645161	1991
	153	JOURNAL OF EXPERIMENTAL ZOOLOGY PART A-ECOLOGICAL AND INTEGRATIVE PHYSIOLOGY	28	2	2	2	0.117647	2005
	154	SOUTH AFRICAN JOURNAL OF SCIENCE	27	2	2	2	0.111111	2004
	155	PROCEEDINGS OF THE BIOLOGICAL SOCIETY OF WASHINGTON	26	2	2	2	0.0689655	1993
	156	JOURNAL OF PHYCOLOGY	26	2	2	2	0.0645161	1991
	157	JOURNAL OF PROTEIN CHEMISTRY	23	2	2	2	0.0714286	1994
	158	EUROPEAN JOURNAL OF NEUROSCIENCE	22	2	2	2	0.133333	2007
	159	CAHIERS DE BIOLOGIE MARINE	22	2	2	2	0.0909091	2000
	160	JOURNAL OF THEORETICAL BIOLOGY	21	2	2	2	0.125	2006
	161	AFRICAN ZOOLOGY	20	2	2	2	0.0909091	2000
	162	JOURNAL OF NATURAL HISTORY	19	3	2	3	0.111111	2004
	163	JOURNAL OF COMPARATIVE PHYSIOLOGY B-BIOCHEMICAL SYSTEMS AND ENVIRONMENTAL PHYSIOLOGY	19	2	2	2	0.0909091	2000
	164	JOURNAL OF FISH DISEASES	19	2	2	2	0.0645161	1991
	165	ACTA BIOCHIMICA ET BIOPHYSICA SINICA	18	2	2	2	0.153846	2009
	166	RAFFLES BULLETIN OF ZOOLOGY	18	2	2	2	0.0909091	2000
	167	NIPPON SUISAN GAKKAISHI	18	2	2	2	0.0571429	1987
	168	BULLETIN OF THE JAPANESE SOCIETY OF SCIENTIFIC FISHERIES	18	2	2	2	0.0540541	1985
	169	JAPANESE JOURNAL OF ICHTHYOLOGY	17	2	2	2	0.0689655	1993
	170	ZOOLOGISCHE JAHRBUCHER-ABTEILUNG FUR ALLGEMEINE ZOOLOGIE UND PHYSIOLOGIE DER TIERE	17	2	2	2	0.0540541	1985
	171	ZOOTAXA	15	2	2	2	0.133333	2007
	172	JOURNAL OF RADIATION RESEARCH	15	2	2	2	0.0540541	1985
	173	RUSSIAN JOURNAL OF MARINE BIOLOGY	13	2	2	2	0.142857	2008
	174	JOURNAL OF MOLECULAR CATALYSIS B-ENZYMATIC	11	2	2	2	0.0952381	2001
	175	FOOD SCIENCE AND TECHNOLOGY INTERNATIONAL	10	2	2	2	0.0952381	2001
	176	CRUSTACEANA	10	2	2	2	0.08	1997
	177	JOURNAL OF PHOTOCHEMISTRY AND PHOTOBIOLOGY B-BIOLOGY	9	4	2	2	0.0714286	1994
	178	MOLECULAR ECOLOGY RESOURCES	8	2	2	2	0.153846	2009
	179	ADVANCES IN PROTEIN CHEMISTRY, VOL 47	360	1	1	1	0.037037	1995
	180	PHYTOCHEMISTRY	349	1	1	1	0.04	1997
	181	FOOD HYDROCOLLOIDS	307	1	1	1	0.0526316	2003
	182	CURRENT OPINION IN NEUROBIOLOGY	251	1	1	1	0.0588235	2005
	183	BIOLOGICAL REVIEWS	220	1	1	1	0.047619	2001
	184	JOURNAL OF THE ROYAL SOCIETY INTERFACE	206	1	1	1	0.0769231	2009
	185	FASEB JOURNAL	194	1	1	1	0.0454545	2000
	186	JOURNAL OF ENVIRONMENTAL SCIENCE AND HEALTH PART C-ENVIRONMENTAL CARCINOGENESIS & ECOTOXICOLOGY REVIEWS	168	1	1	1	0.0333333	1992
	187	PROTEOMICS	166	1	1	1	0.0526316	2003
	188	ACTA NEUROPATHOLOGICA	146	1	1	1	0.03125	1990
	189	JOURNAL OF CELL SCIENCE	145	1	1	1	0.0454545	2000
	190	BIOMACROMOLECULES	143	1	1	1	0.0666667	2007
	191	OCEANOGRAPHY AND MARINE BIOLOGY: AN ANNUAL REVIEW, VOL 46	136	1	1	1	0.0714286	2008
	192	ADVANCES IN MARINE BIOLOGY, VOL 44	127	1	1	1	0.0526316	2003
	193	NATURE	126	1	1	1	0.0526316	2003
	194	ECOLOGICAL MONOGRAPHS	124	1	1	1	0.05	2002
	195	ENVIRONMENTAL HEALTH PERSPECTIVES	87	1	1	1	0.0526316	2003
	196	TRENDS IN NEUROSCIENCES	81	1	1	1	0.0769231	2009
	197	GEOBIOLOGY	80	1	1	1	0.0555556	2004
	198	CELLULAR AND MOLECULAR NEUROBIOLOGY	79	1	1	1	0.0357143	1994
	199	CHEMBIOCHEM	77	1	1	1	0.0555556	2004
	200	GLYCOCONJUGATE JOURNAL	77	2	1	2	0.0344828	1993
	201	BIOLOGICAL TRACE ELEMENT RESEARCH	76	1	1	1	0.0588235	2005
	202	OCEANOLOGICA ACTA	75	1	1	1	0.0454545	2000
	203	FOOD MICROBIOLOGY	72	1	1	1	0.0769231	2009
	204	BIOLOGY OF REPRODUCTION	68	1	1	1	0.0714286	2008
	205	CARBOHYDRATE RESEARCH	66	1	1	1	0.0416667	1998
	206	LABORATORY ANIMAL SCIENCE	65	1	1	1	0.027027	1985
	207	ADVANCES IN THE STUDY OF BEHAVIOR, VOL 24	63	1	1	1	0.037037	1995
	208	BIOLOGICAL INVASIONS	62	1	1	1	0.0769231	2009
	209	GLIA	61	1	1	1	0.03125	1990
	210	GENOME RESEARCH	60	1	1	1	0.0555556	2004
	211	ZOOLOGY-ANALYSIS OF COMPLEX SYSTEMS	59	2	1	2	0.0357143	1994
	212	BEHAVIORAL AND NEURAL BIOLOGY	59	1	1	1	0.03125	1990
	213	AQUACULTURE NUTRITION	57	1	1	1	0.0666667	2007
	214	NEUROSIGNALS	57	1	1	1	0.0555556	2004
	215	REGULATORY PEPTIDES	54	1	1	1	0.0526316	2003
	216	OCEANOGRAPHY AND MARINE BIOLOGY <D>	51	1	1	1	0.0416667	1998
	217	MARINE ENVIRONMENTAL RESEARCH	50	1	1	1	0.0714286	2008
	218	JOURNAL OF FOOD BIOCHEMISTRY	49	1	1	1	0.0434783	1999
	219	BIOLOGICAL REVIEWS OF THE CAMBRIDGE PHILOSOPHICAL SOCIETY	48	1	1	1	0.0384615	1996
	220	NEOTROPICAL ICHTHYOLOGY	47	1	1	1	0.0625	2006
	221	EVOLUTION OF HYDROTHERMAL ECOSYSTEMS ON EARTH (AND MARS?)	47	1	1	1	0.0384615	1996
	222	AMERICAN JOURNAL OF PHYSIOLOGY	45	1	1	1	0.0322581	1991
	223	AMERICAN ZOOLOGIST	45	1	1	1	0.0322581	1991
	224	LWT-FOOD SCIENCE AND TECHNOLOGY	44	1	1	1	0.0769231	2009
	225	MOLECULAR NUTRITION & FOOD RESEARCH	43	1	1	1	0.0625	2006
	226	FISHERIES OCEANOGRAPHY	43	1	1	1	0.0454545	2000
	227	CALIFORNIA COOPERATIVE OCEANIC FISHERIES INVESTIGATIONS REPORTS	43	1	1	1	0.0434783	1999
	228	FOOD ADDITIVES AND CONTAMINANTS	43	1	1	1	0.0434783	1999
	229	CLINICAL ENDOCRINOLOGY	42	1	1	1	0.047619	2001
	230	REPRODUCTION	40	1	1	1	0.047619	2001
	231	GLYCOBIOLOGY	40	1	1	1	0.04	1997
	232	DEVELOPMENTAL PSYCHOBIOLOGY	39	1	1	1	0.047619	2001
	233	EVOLUTION & DEVELOPMENT	37	1	1	1	0.0833333	2010
	234	OCEANOGRAPHY AND MARINE BIOLOGY: AN ANNUAL REVIEW, VOL 47	37	1	1	1	0.0769231	2009
	235	INTERNATIONAL JOURNAL OF FOOD SCIENCES AND NUTRITION	36	1	1	1	0.0714286	2008
	236	LEBENSMITTEL-WISSENSCHAFT UND-TECHNOLOGIE-FOOD SCIENCE AND TECHNOLOGY	35	1	1	1	0.0555556	2004
	237	JOURNAL OF NEUROENDOCRINOLOGY	34	1	1	1	0.0769231	2009
	238	AQUATIC SCIENCES	34	1	1	1	0.0555556	2004
	239	JOURNAL OF NEUROCHEMISTRY	33	1	1	1	0.0434783	1999
	240	JOURNAL OF NEUROBIOLOGY	33	1	1	1	0.0344828	1993
	241	MOLECULAR AND CELLULAR ENDOCRINOLOGY	32	1	1	1	0.0714286	2008
	242	JOURNAL OF FOOD QUALITY	32	1	1	1	0.0666667	2007
	243	GLOBAL CHANGE BIOLOGY	30	1	1	1	0.0833333	2010
	244	WATER SCIENCE AND TECHNOLOGY	30	1	1	1	0.0333333	1992
	245	CHEMISTRY & BIODIVERSITY	28	1	1	1	0.0833333	2010
	246	COGNITIVE PROCESSING	28	1	1	1	0.0714286	2008
	247	PLANT SCIENCE	28	1	1	1	0.04	1997
	248	BIOPHYSICAL CHEMISTRY	27	1	1	1	0.0454545	2000
	249	NEUROREPORT	27	1	1	1	0.0357143	1994
	250	DEVELOPMENTAL DYNAMICS	27	1	1	1	0.0344828	1993
	251	TRANSACTIONS OF THE ROYAL SOCIETY OF SOUTH AFRICA	27	1	1	1	0.03125	1990
	252	NEUROSCIENCE	26	1	1	1	0.0833333	2010
	253	PHYLOGENETIC ASPECTS OF NEUROPEPTIDES: FROM INVERTEBRATES TO HUMANS	26	1	1	1	0.0833333	2010
	254	ZEITSCHRIFT FUR SAUGETIERKUNDE-INTERNATIONAL JOURNAL OF MAMMALIAN BIOLOGY	26	1	1	1	0.0344828	1993
	255	BEHAVIORAL ECOLOGY AND SOCIOBIOLOGY	25	1	1	1	0.0833333	2010
	256	BEHAVIORAL NEUROSCIENCE	25	1	1	1	0.0625	2006
	257	OCEANOGRAPHY AND MARINE BIOLOGY, VOL 37	25	1	1	1	0.0434783	1999
	258	JOURNAL OF ECT	23	1	1	1	0.0714286	2008
	259	MOLECULAR ECOLOGY	23	1	1	1	0.0454545	2000
	260	PHYSIOLOGICAL AND BIOCHEMICAL ZOOLOGY	22	1	1	1	0.0833333	2010
	261	JOURNAL OF ENVIRONMENTAL RADIOACTIVITY	22	1	1	1	0.0555556	2004
	262	SARSIA	22	1	1	1	0.047619	2001
	263	ETHOLOGY	22	1	1	1	0.04	1997
	264	EUROPEAN JOURNAL OF PHYCOLOGY	22	1	1	1	0.0344828	1993
	265	COMPTES RENDUS BIOLOGIES	21	1	1	1	0.0833333	2010
	266	BMC MOLECULAR BIOLOGY	21	1	1	1	0.0769231	2009
	267	CURRENT NEUROPHARMACOLOGY	20	1	1	1	0.0625	2006
	268	EUROPEAN JOURNAL OF LIPID SCIENCE AND TECHNOLOGY	20	1	1	1	0.0625	2006
	269	FISHERIES MANAGEMENT AND ECOLOGY	20	1	1	1	0.0625	2006
	270	GONADOTROPIN-RELEASING HORMONE: MOLECULES AND RECEPTORS	20	1	1	1	0.05	2002
	271	JOURNAL OF AQUATIC FOOD PRODUCT TECHNOLOGY	19	1	1	1	0.0769231	2009
	272	BMC GENOMICS	19	1	1	1	0.0714286	2008
	273	JOURNAL OF FISH BIOLOGY	19	1	1	1	0.0714286	2008
	274	JOURNAL OF FOOD ENGINEERING	19	1	1	1	0.0714286	2008
	275	AMBIO	19	1	1	1	0.05	2002
	276	BIOCELL	19	1	1	1	0.05	2002
	277	ITALIAN JOURNAL OF ZOOLOGY	19	1	1	1	0.05	2002
	278	NEUROCHEMISTRY INTERNATIONAL	19	1	1	1	0.037037	1995
	279	BIOMEDICAL CHROMATOGRAPHY	18	1	1	1	0.0769231	2009
	280	FEBS JOURNAL	18	1	1	1	0.0666667	2007
	281	CLINICAL AND EXPERIMENTAL PHARMACOLOGY AND PHYSIOLOGY	18	1	1	1	0.04	1997
	282	FISH & SHELLFISH IMMUNOLOGY	17	1	1	1	0.0769231	2009
	283	INTERNATIONAL JOURNAL OF BIOLOGICAL MACROMOLECULES	17	1	1	1	0.0769231	2009
	284	HELGOLAND MARINE RESEARCH	17	1	1	1	0.0714286	2008
	285	IN VITRO CELLULAR & DEVELOPMENTAL BIOLOGY-PLANT	16	1	1	1	0.0714286	2008
	286	ANALYTICAL BIOCHEMISTRY	16	1	1	1	0.05	2002
	287	BIOSCIENCE BIOTECHNOLOGY AND BIOCHEMISTRY	16	1	1	1	0.0416667	1998
	288	AUSTRALIAN JOURNAL OF MARINE AND FRESHWATER RESEARCH	16	1	1	1	0.0357143	1994
	289	GLAUCOMA: AN OPEN WINDOW TO NEURODEGENERATION AND NEUROPROTECTION	15	1	1	1	0.0714286	2008
	290	WATER RESEARCH	15	1	1	1	0.05	2002
	291	FREE RADICAL BIOLOGY AND MEDICINE	15	1	1	1	0.0384615	1996
	292	BRITISH PHYCOLOGICAL JOURNAL	15	1	1	1	0.0322581	1991
	293	OCEAN & COASTAL MANAGEMENT	14	1	1	1	0.0833333	2010
	294	BULLETIN OF THE EUROPEAN ASSOCIATION OF FISH PATHOLOGISTS	14	1	1	1	0.047619	2001
	295	OPHELIA	14	1	1	1	0.04	1997
	296	ZOOLOGISCHER ANZEIGER	14	1	1	1	0.037037	1995
	297	CLINICAL VISION SCIENCES	14	1	1	1	0.0333333	1992
	298	JOURNAL OF PROTOZOOLOGY	14	1	1	1	0.0333333	1992
	299	MEDITERRANEAN MARINE SCIENCE	13	1	1	1	0.0833333	2010
	300	NORTH AMERICAN JOURNAL OF FISHERIES MANAGEMENT	13	1	1	1	0.0588235	2005
	301	ZEITSCHRIFT FUR NATURFORSCHUNG SECTION C-A JOURNAL OF BIOSCIENCES	13	1	1	1	0.0454545	2000
	302	JAPANESE PSYCHOLOGICAL RESEARCH	12	1	1	1	0.0769231	2009
	303	ACTA ZOOLOGICA	12	1	1	1	0.0625	2006
	304	CHEMICAL SENSES	12	1	1	1	0.0588235	2005
	305	AMINO ACIDS	12	1	1	1	0.0555556	2004
	306	ISRAEL JOURNAL OF ZOOLOGY	12	1	1	1	0.0434783	1999
	307	CALIFORNIA FISH AND GAME	12	1	1	1	0.037037	1995
	308	RESTORATION ECOLOGY	11	1	1	1	0.0833333	2010
	309	ENVIRONMENTAL MONITORING AND ASSESSMENT	11	1	1	1	0.0666667	2007
	310	JOURNAL OF THE JAPANESE SOCIETY FOR FOOD SCIENCE AND TECHNOLOGY-NIPPON SHOKUHIN KAGAKU KOGAKU KAISHI	11	1	1	1	0.0666667	2007
	311	JOURNAL OF FERMENTATION AND BIOENGINEERING	11	1	1	1	0.0416667	1998
	312	ZOOMORPHOLOGY	11	2	1	2	0.0322581	1991
	313	BIOORGANIC CHEMISTRY	11	1	1	1	0.03125	1990
	314	CURRENT SCIENCE	10	1	1	1	0.0625	2006
	315	JOURNAL OF GENERAL PSYCHOLOGY	10	1	1	1	0.0625	2006
	316	ASIAN-AUSTRALASIAN JOURNAL OF ANIMAL SCIENCES	10	1	1	1	0.0588235	2005
	317	HISTOCHEMICAL JOURNAL	10	1	1	1	0.05	2002
	318	JOURNAL OF AQUATIC ANIMAL HEALTH	9	1	1	1	0.0833333	2010
	319	PHOTOCHEMICAL & PHOTOBIOLOGICAL SCIENCES	9	1	1	1	0.0526316	2003
	320	GEOMICROBIOLOGY JOURNAL	9	1	1	1	0.0357143	1994
	321	ICHTHYOLOGICAL RESEARCH	8	1	1	1	0.0666667	2007
	322	JOURNAL OF INSECT PHYSIOLOGY	8	1	1	1	0.0555556	2004
	323	BIOCHIMICA ET BIOPHYSICA ACTA-PROTEINS AND PROTEOMICS	8	1	1	1	0.0526316	2003
	324	BIOCHIMICA ET BIOPHYSICA ACTA-MOLECULAR BASIS OF DISEASE	8	1	1	1	0.047619	2001
	325	VERTEBRATE PHOTOTRANSDUCTION AND THE VISUAL CYCLE, PART A	8	1	1	1	0.0454545	2000
	326	NETHERLANDS JOURNAL OF ZOOLOGY	8	1	1	1	0.0357143	1994
	327	FOOD AUSTRALIA	8	1	1	1	0.0322581	1991
	328	MARINE ECOLOGY-AN EVOLUTIONARY PERSPECTIVE	7	1	1	1	0.0833333	2010
	329	BIOTECHNOLOGY PROGRESS	7	1	1	1	0.0625	2006
	330	PLANT MOLECULAR BIOLOGY	7	1	1	1	0.0434783	1999
	331	PERIODICUM BIOLOGORUM	7	1	1	1	0.0416667	1998
	332	HEARING RESEARCH	7	1	1	1	0.04	1997
	333	BIOCHEMISTRY INTERNATIONAL	7	1	1	1	0.0333333	1992
	334	COGNITIVE SCIENCE	6	1	1	1	0.0833333	2010
	335	JOURNAL OF AOAC INTERNATIONAL	6	1	1	1	0.0833333	2010
	336	FOOD SCIENCE AND BIOTECHNOLOGY	5	1	1	1	0.0625	2006
	337	PHYSIOLOGICAL ZOOLOGY	5	1	1	1	0.03125	1990
	338	SCIENCE PROGRESS	5	1	1	1	0.0294118	1988
	339	CYBIUM	4	1	1	1	0.0714286	2008
	340	ORGANISMS DIVERSITY & EVOLUTION	4	1	1	1	0.0588235	2005
	341	ZEITSCHRIFT FUR NATURFORSCHUNG C-A JOURNAL OF BIOSCIENCES	4	2	1	2	0.047619	2001
	342	AUSTRALIAN JOURNAL OF ZOOLOGY	4	1	1	1	0.0294118	1988
	343	JOURNAL OF TEXTURE STUDIES	3	1	1	1	0.0769231	2009
	344	BIOCHEMISTRY AND CELL BIOLOGY-BIOCHIMIE ET BIOLOGIE CELLULAIRE	3	1	1	1	0.0333333	1992
	345	NEUROTOXICOLOGY AND TERATOLOGY	3	1	1	1	0.0294118	1988
	346	MOLECULAR VISION	2	1	1	1	0.0714286	2008
	347	FOOD SCIENCE AND TECHNOLOGY RESEARCH	2	1	1	1	0.05	2002
	348	AQUATIC CONSERVATION-MARINE AND FRESHWATER ECOSYSTEMS	2	1	1	1	0.0384615	1996
	349	ZOOLOGICAL STUDIES	2	1	1	1	0.0357143	1994
	350	BIOLOGY OF THE CELL	2	1	1	1	0.0277778	1986
	351	JOURNAL OF MOLECULAR GRAPHICS & MODELLING	1	1	1	1	0.0555556	2004
	352	JOURNAL OF EVOLUTIONARY BIOCHEMISTRY AND PHYSIOLOGY	1	2	1	1	0.03125	1990
	353	NAUTILUS	0	3	0	0	0	1988
	354	CANADIAN FIELD-NATURALIST	0	2	0	0	0	1999
	355	NATURAL HISTORY	0	2	0	0	0	1991
	356	JAPANESE JOURNAL OF PHYSIOLOGY	0	1	0	0	0	1993
	357	JOURNAL OF ENVIRONMENTAL BIOLOGY	0	1	0	0	0	2008
	358	MAMMALIA	0	1	0	0	0	1992
	359	NEW SCIENTIST	0	1	0	0	0	1997
	360	VERTEBRATE PHOTOTRANSDUCTION AND THE VISUAL CYCLE, PT B	0	1	0	0	0	2000
