# Supplementary material for: Research Trends in Octopus Biological Studies
Source: Animals (Basel). 2021 Jun 17;11(6):1808. doi: 10.3390/ani11061808 (PMC8233767; doi:10.3390/ani11061808)
Supplement: Supplementary file 1 [file animals-11-01808-s001.zip › Supplementary Materials/Table S6_Most_Relevant_Countries_By_Corresponding_Author_R4.xlsx]

## Sheet: Sheet1
	Table S6 Information about countries production ordered by the total number of publications by corresponding authors (CNP) from 2011 to 2020 (“recent period”: RP). CFreq: citation frequency according to the publication by the corresponding author; SCP: single-country publications (i.e., number of articles in which all authors belong to the same country); MCP: multiple-country publications (i.e., …
	Country Production by Corresponding Author EP (2011 - 2020)
		Country	CNP	Freq	SCP	MCP	MCP_Ratio
	1	SPAIN	172	0.126471	103	69	0.4012
	2	USA	162	0.119118	119	43	0.2654
	3	CHINA	144	0.105882	116	28	0.1944
	4	ITALY	110	0.080882	72	38	0.3455
	5	MEXICO	105	0.077206	61	44	0.419
	6	AUSTRALIA	81	0.059559	44	37	0.4568
	8	PORTUGAL	60	0.044118	34	26	0.4333
	7	JAPAN	60	0.044118	47	13	0.2167
	9	UNITED KINGDOM	56	0.041176	20	36	0.6429
	10	BRAZIL	46	0.033824	33	13	0.2826
	11	FRANCE	35	0.025735	17	18	0.5143
	12	CHILE	34	0.025	15	19	0.5588
	13	KOREA	28	0.020588	22	6	0.2143
	14	GERMANY	25	0.018382	12	13	0.52
	15	INDIA	22	0.016176	16	6	0.2727
	16	ARGENTINA	21	0.015441	18	3	0.1429
	17	CANADA	18	0.013235	7	11	0.6111
	18	AUSTRIA	17	0.0125	5	12	0.7059
	19	ISRAEL	17	0.0125	5	12	0.7059
	20	TURKEY	15	0.011029	14	1	0.0667
	21	THAILAND	11	0.008088	6	5	0.4545
	22	TUNISIA	11	0.008088	7	4	0.3636
	23	SWITZERLAND	9	0.006618	4	5	0.5556
	25	NEW ZEALAND	8	0.005882	7	1	0.125
	24	GREECE	8	0.005882	8	0	0
	26	IRELAND	7	0.005147	2	5	0.7143
	27	POLAND	6	0.004412	4	2	0.3333
	28	RUSSIA	6	0.004412	6	0	0
	29	BELGIUM	5	0.003676	2	3	0.6
	30	NETHERLANDS	5	0.003676	2	3	0.6
	33	SOUTH AFRICA	4	0.002941	2	2	0.5
	31	ANTIGUA	4	0.002941	4	0	0
	32	MOROCCO	4	0.002941	4	0	0
	34	CROATIA	3	0.002206	2	1	0.3333
	35	DENMARK	3	0.002206	2	1	0.3333
	36	HUNGARY	3	0.002206	2	1	0.3333
	37	IRAN	3	0.002206	2	1	0.3333
	38	MALAYSIA	3	0.002206	2	1	0.3333
	40	ECUADOR	2	0.001471	0	2	1
	43	MONACO	2	0.001471	0	2	1
	46	SAUDI ARABIA	2	0.001471	0	2	1
	41	EGYPT	2	0.001471	1	1	0.5
	42	MADAGASCAR	2	0.001471	1	1	0.5
	39	COLOMBIA	2	0.001471	2	0	0
	44	PHILIPPINES	2	0.001471	2	0	0
	45	ROMANIA	2	0.001471	2	0	0
	47	CYPRUS	1	0.000735	0	1	1
	49	ICELAND	1	0.000735	0	1	1
	51	KENYA	1	0.000735	0	1	1
	52	KUWAIT	1	0.000735	0	1	1
	53	MONTENEGRO	1	0.000735	0	1	1
	56	SENEGAL	1	0.000735	0	1	1
	57	SEYCHELLES	1	0.000735	0	1	1
	59	SWEDEN	1	0.000735	0	1	1
	48	CZECH REPUBLIC	1	0.000735	1	0	0
	50	JAMAICA	1	0.000735	1	0	0
	54	PANAMA	1	0.000735	1	0	0
	55	PERU	1	0.000735	1	0	0
	58	SINGAPORE	1	0.000735	1	0	0
