# Supplementary material for: Research Trends in Octopus Biological Studies
Source: Animals (Basel). 2021 Jun 17;11(6):1808. doi: 10.3390/ani11061808 (PMC8233767; doi:10.3390/ani11061808)
Supplement: Supplementary file 1 [file animals-11-01808-s001.zip › Supplementary Materials/Table S7_Most_Relevant_Affiliations_R4.xlsx]

## Sheet: Sheet1
	Table S7 The most productive affiliations from 1985 to 2010 (“earlier period”: EP). The first three items are in bold.
	Most productive affiliations EP (1985 - 2010)
		Affiliations	Articles
	1	UNIV TEXAS	49
	2	UNIV TASMANIA	43
	3	UNIV ABERDEEN	33
	4	HEBREW UNIV JERUSALEM	31
	5	UNIV LETHBRIDGE	28
	6	UNIV CAEN	26
	7	INST ESPANOL OCEANOG	25
	8	UNIV PADUA	25
	9	INST INVEST MARINAS	23
	10	UNIV NACL AUTONOMA MEXICO	22
	11	UNIV NAPLES FEDERICO II	22
	12	HIMEJI INST TECHNOL	19
	13	SUNTORY INST BIOORGAN RES	18
	14	DALHOUSIE UNIV	17
	15	OREGON STATE UNIV	17
	16	OSAKA UNIV	17
	17	UNIV LA ROCHELLE	17
	18	DUKE UNIV	16
	19	INST FRIO	16
	20	NEUROBIOL LAB	16
	21	UNIV PORTO	16
	22	UNIV TOKYO	16
	23	LAB ARAGO	15
	24	UNIV BRITISH COLUMBIA	15
	25	MARINE BIOL ASSOC UNITED KINGDOM LAB	14
	26	UNIV SANNIO	14
	27	UNIV VIGO	14
	28	UNIV BARCELONA	13
	29	UNIV CAMBRIDGE	13
	30	UNIV GENOA	13
	31	UNIV ILLINOIS	13
	32	UNIV TUBINGEN	13
	33	INST CIENCIAS MAR	12
	34	KYOTO UNIV	12
	35	NOTREPORTED	12
	36	UNIV CALIF SANTA BARBARA	12
	37	UNIV LISBON	12
	38	UNIV N CAROLINA	12
	39	WEIZMANN INST SCI	12
	40	BARRY UNIV	11
	41	RHODES UNIV	11
	42	GEORGIA STATE UNIV	10
	43	MARINE BIOL LAB	10
	44	QUEENS UNIV BELFAST	10
	45	TOHOKU UNIV	10
	46	UNIV MELBOURNE	10
	47	UNIV MILAN	10
	48	UNIV PLYMOUTH	10
	49	UNIV WASHINGTON	10
	50	CALIF STATE UNIV DOMINGUEZ HILLS	9
	51	INST ORGAN CHEM	9
	52	ITALY.	9
	53	UNIV CALIF BERKELEY	9
	54	UNIV COPENHAGEN	9
	55	UNIV GIESSEN	9
	56	UNIV HAMBURG	9
	57	UNIV QUEENSLAND	9
	58	FRANCE.	8
	59	JOHANNES GUTENBERG UNIV MAINZ	8
	60	OKAYAMA UNIV	8
	61	UNIV ALGARVE	8
	62	UNIV ATHENS	8
	63	UNIV KIEL	8
	64	UNIV NOVA LISBOA	8
	65	UNIV SANTIAGO DE COMPOSTELA	8
	66	UNIV SHEFFIELD	8
	67	CNRS	7
	68	MILLERSVILLE UNIV PENNSYLVANIA	7
	69	MONTEREY BAY AQUARIUM RES INST	7
	70	N CAROLINA STATE UNIV	7
	71	STANFORD UNIV	7
	72	UNIV AUCKLAND	7
	73	UNIV AUSTRAL CHILE	7
	74	UNIV COLORADO	7
	75	UNIV HAWAII	7
	76	UNIV MAINZ	7
	77	UNIV VICTORIA	7
	78	CHONNAM NATL UNIV	6
	79	COLUMBIA UNIV	6
	80	CTR NACL PATAGON	6
	81	HIROSHIMA UNIV	6
	82	IPIMAR NATL INST BIOL RESOURCES	6
	83	JAMES COOK UNIV N QUEENSLAND	6
	84	KATHOLIEKE UNIV LEUVEN	6
	85	MARINE ENVIRONM LAB	6
	86	MARINE RESOURCES CTR	6
	87	MONASH UNIV	6
	88	NATL UNIV IRELAND UNIV COLL CORK	6
	89	ODENSE UNIV HOSP	6
	90	SAPPORO MED COLL	6
	91	TOKYO UNIV MARINE SCI AND TECHNOL	6
	92	UNIV BARI	6
	93	UNIV CAEN BASSE NORMANDIE	6
	94	UNIV CALIF SAN DIEGO	6
	95	UNIV CAPE TOWN	6
	96	UNIV FLORIDA	6
	97	UNIV GHENT	6
	98	UNIV IOANNINA	6
	99	UNIV KANSAS	6
	100	UNIV NAPLES	6
	101	UNIV OREGON	6
	102	UNIV RYUKYUS	6
	103	AGR UNIV ATHENS	5
	104	ARISTOTLE UNIV THESSALONIKI	5
	105	CUNY BROOKLYN COLL	5
	106	HOKKAIDO UNIV	5
	107	KONRAD LORENZ INST EVOLUT AND COGNIT RES	5
	108	MOLEC AND DEV BIOL LAB	5
	109	NAGAOKA UNIV TECHNOL	5
	110	PENN STATE UNIV	5
	111	TOKYO UNIV FISHERIES	5
	112	TOKYO UNIV PHARM AND LIFE SCI	5
	113	UNIV ACORES	5
	114	UNIV CALABRIA	5
	115	UNIV CALIF LOS ANGELES	5
	116	UNIV COLL SWANSEA	5
	117	UNIV MARYLAND	5
	118	UNIV MURCIA	5
	119	UNIV OTAGO	5
	120	UNIV OXFORD	5
	121	UNIV REGENSBURG	5
	122	UNIV TOURS	5
	123	ZHEJIANG UNIV	5
	124	ALFRED WEGENER INST POLAR AND MARINE RES	4
	125	BIOCHEM AND MOL BIOL LAB	4
	126	CTR EXPT PESQUERA	4
	127	CTR IFAPA	4
	128	CTR OCEANOG BALEARS	4
	129	CTR TROP MARINE ECOL	4
	130	CUNY CITY COLL	4
	131	FLORIDA STATE UNIV	4
	132	FREE UNIV BERLIN	4
	133	FUKUOKA UNIV EDUC	4
	134	FUNDACAO UNIV FED RIO GRANDE	4
	135	HARVARD UNIV	4
	136	INST CIENCIES MAR	4
	137	INST MARINE RES	4
	138	INST ZOOL	4
	139	KANAGAWA DENT COLL	4
	140	KYUSHU UNIV	4
	141	LA TROBE UNIV	4
	142	LEIDEN UNIV	4
	143	MACQUARIE UNIV	4
	144	MAHIDOL UNIV	4
	145	NAPLES UNIV	4
	146	NATL UNIV IRELAND	4
	147	NINGBO UNIV	4
	148	SIMON FRASER UNIV	4
	149	UNIV ARIZONA	4
	150	UNIV ARTURO PRAT	4
	151	UNIV ESTADUAL CAMPINAS	4
	152	UNIV FED RIO GRANDE DO NORTE	4
	153	UNIV MUNSTER	4
	154	UNIV NACL PATAGONIA SAN JUAN BOSCO	4
	155	UNIV OVIEDO	4
	156	UNIV PENN	4
	157	UNIV RHODE ISL	4
	158	UNIV ROMA LA SAPIENZA	4
	159	UNIV SAO PAULO	4
	160	UNIV WALES	4
	161	AUCKLAND UNIV TECHNOL	3
	162	BROOKLYN COLL	3
	163	CNR	3
	164	COLL WILLIAM AND MARY	3
	165	CSIRO MARINE AND ATMOSPHER RES	3
	166	CUKUROVA UNIV	3
	167	DEPT LIFE SCI	3
	168	FLORIDA ATLANTIC UNIV	3
	169	FREE UNIV BRUSSELS	3
	170	FUNDACAO UNIV RIO GRANDE	3
	171	GRAD INST BIOCHEM	3
	172	GRAD INST LIFE SCI	3
	173	INDIANA UNIV	3
	174	INST COASTAL MARINE ENVIRONM	3
	175	INST INVEST MARINAS PUNTA BETIN	3
	176	INST MARINE BIOL RESOURCES	3
	177	JAMES COOK UNIV	3
	178	JAPAN SCI AND TECHNOL CORP	3
	179	KITASATO UNIV	3
	180	KUMAMOTO UNIV	3
	181	LAB BIOL INVERTEBRES MARINS	3
	182	LEIBNIZ INST MARINE SCI	3
	183	MARINE BIOL ASSOC UK	3
	184	MOL AND DEV BIOL LAB	3
	185	MUSEUM NATL HIST NAT	3
	186	NATL CHUNG HSING UNIV	3
	187	NATL FISHERIES RES AND DEV INST	3
	188	NATL INST BIOL RESOURCES	3
	189	NATL INST RADIOL SCI	3
	190	NATL RES INST AQUACULTURE	3
	191	NATL RES INST FAR SEAS FISHERIES	3
	192	NATL UNIV IRELAND UNIV COLL GALWAY	3
	193	NATL UNIV LA PLATA	3
	194	NELSON MANDELA METROPOLITAN UNIV	3
	195	NEW MEXICO STATE UNIV	3
	196	OCEAN UNIV CHINA	3
	197	OLD DOMINION UNIV	3
	198	OSAKA MED COLL	3
	199	PRINCE WILLIAM SOUND SCI CTR	3
	200	R (CORRESPONDING AUTHOR)	3
	201	S AUSTRALIAN RES AND DEV INST AQUAT SCI	3
	202	SEA FISHERIES RES INST	3
	203	SUNY COLL OLD WESTBURY	3
	204	UNIV ABERTA	3
	205	UNIV ADELAIDE	3
	206	UNIV AUTONOMA CAMPECHE	3
	207	UNIV BREMEN	3
	208	UNIV CHILE	3
	209	UNIV COLOGNE	3
	210	UNIV COMPLUTENSE MADRID	3
	211	UNIV GENEVA	3
	212	UNIV GUADALAJARA	3
	213	UNIV LAS PALMAS GRAN CANARIA	3
	214	UNIV LEEDS	3
	215	UNIV LIVERPOOL	3
	216	UNIV LONDON BIRKBECK COLL	3
	217	UNIV LONDON KINGS COLL	3
	218	UNIV PAVIA	3
	219	UNIV PISA	3
	220	UNIV POLITECN CATALUNYA	3
	221	UNIV S FLORIDA	3
	222	UNIV SAM RATULANGI	3
	223	UNIV SEVILLE	3
	224	UNIV STIRLING	3
	225	UNIV TERAMO	3
	226	UNIV TORONTO	3
	227	UNIV TSUKUBA	3
	228	UNIV WATERLOO	3
	229	UNIV WOLLONGONG	3
	230	AARHUS UNIV	2
	231	ALASKA FISHERIES SCI CTR	2
	232	ANDAMAN SEA FISHERIES DEV CTR	2
	233	AREA MOL BIOL AND BIOTECHNOL	2
	234	AUBURN UNIV	2
	235	AUSTRALIAN NATL UNIV	2
	236	BANGOR UNIV	2
	237	BERMUDA INST OCEAN SCI	2
	238	C (CORRESPONDING AUTHOR)	2
	239	CALIF ACAD SCI	2
	240	CHIBA UNIV	2
	241	CNROP	2
	242	CONCORDIA UNIV	2
	243	CTR AQUAT ECOL	2
	244	CTR AUSTRAL INVEST CIENT	2
	245	CTR IFAPA AGUA PINO	2
	246	CTR RECH HALIEUT MEDITERRANEENNE AND TROP	2
	247	CTR REG ETUD COTIERES	2
	248	DEPT ENVIRONM AFFAIRS AND TOURISM	2
	249	DEPT ZOOL ECOL AND PLANT SCI	2
	250	DIV MARINE RES	2
	251	EGE UNIV	2
	252	FAC SCI TUNIS	2
	253	FISHERIES RES INST	2
	254	GIVAT RAM HEBREW UNIV	2
	255	GOUCHER COLL	2
	256	HUAZHONG UNIV SCI AND TECHNOL	2
	257	IM SECHENOV EVOLUT PHYSIOL AND BIOCHEM INST	2
	258	INDIANA STATE UNIV	2
	259	INST ACUICULTURA TORRE DE LA SAL	2
	260	INST BIOL CHEM	2
	261	INST BIOL MARINA AND PESQUERA ALMIRANTE STORNI	2
	262	INST BIOL MARINA AND PESQUERA ALTE STORNI	2
	263	INST BIOL MARINE	2
	264	INST NACL INVEST AGR AND PESCAS	2
	265	INST NATL SCI AND TECH MER	2
	266	INST NEUROSCI	2
	267	INST OCEANOG AND FISHERIES SPLIT	2
	268	INST PHYS AND CHEM RES	2
	269	INST PROT BIOCHEM AND ENZYMOL	2
	270	INST RECH DEV	2
	271	INST SPEZIELLE ZOOL AND VERGLEICHENDE EMBRYOL	2
	272	JR (CORRESPONDING AUTHOR)	2
	273	KAROLINSKA INST	2
	274	KOBE GAKUIN UNIV	2
	275	KOREA MARITIME UNIV	2
	276	LAB OCEANOG BIOL	2
	277	MARINE BIOL ASSOC UNITED KINGDOM	2
	278	MASSEY UNIV	2
	279	MAX PLANCK INST BIOCHEM	2
	280	MONTANA STATE UNIV	2
	281	N HIGHLAND COLL	2
	282	NAGOYA UNIV	2
	283	NAT ENVIRONM RES COUNCIL	2
	284	NATL AND KAPODISTRIAN UNIV ATHENS	2
	285	NATL DEF MED CTR	2
	286	NATL FISHERIES UNIV	2
	287	NATL INST AGRON AND FISHERIES RES	2
	288	NATL INST GENET	2
	289	NATL INST OCEANOG AND FISHERIES	2
	290	NATL INST WATER AND ATMOSPHER RES	2
	291	NATL SCI MUSEUM	2
	292	NATL TSING HUA UNIV	2
	293	PLYMOUTH MARINE LAB	2
	294	PONTIFICIA UNIV CATOLICA CHILE	2
	295	PORTLAND STATE UNIV	2
	296	PSYCHIAT RES INST TOKYO	2
	297	RB (CORRESPONDING AUTHOR)	2
	298	RMIT UNIV	2
	299	ROCKEFELLER UNIV	2
	300	ROYAL BROMPTON HOSP AND HAREFIELD NHS TRUST	2
	301	RUTGERS STATE UNIV	2
	302	SAPPORO MED UNIV	2
	303	SCH AGR SCI	2
	304	SCRIPPS RES INST	2
	305	SPANISH INST OCEANOG	2
	306	STOCKHOLM UNIV	2
	307	SUEZ CANAL UNIV	2
	308	SYRACUSE UNIV	2
	309	TOKYO INST TECHNOL	2
	310	TOKYO WOMENS MED UNIV	2
	311	TSING HUA UNIV	2
	312	TSUYAMA NATL COLL TECHNOL	2
	313	UNIDAD MULTIDISCIPLINARIA DOCENCIA AND INVEST	2
	314	UNIV ALASKA FAIRBANKS	2
	315	UNIV AUTONOMA BAJA CALIFORNIA	2
	316	UNIV AUTONOMA BARCELONA	2
	317	UNIV BASEL	2
	318	UNIV CADIZ	2
	319	UNIV CALIF IRVINE	2
	320	UNIV CALIF SANTA CRUZ	2
	321	UNIV CARLO BO URBINO	2
	322	UNIV CASTILLA LA MANCHA	2
	323	UNIV CHOUAIB DOUKKALI	2
	324	UNIV DELAWARE	2
	325	UNIV FED PARANA UFPR	2
	326	UNIV HAIFA	2
	327	UNIV HEIDELBERG	2
	328	UNIV HOSP GENEVA	2
	329	UNIV KARACHI	2
	330	UNIV LA LAGUNA	2
	331	UNIV LANCASTER	2
	332	UNIV LAS PALMAS DE GRAN CANARIA	2
	333	UNIV LONDON	2
	334	UNIV LONDON ROYAL HOLLOWAY AND BEDFORD NEW COLL	2
	335	UNIV NACL PATAGONIA	2
	336	UNIV NEW HAMPSHIRE	2
	337	UNIV NEW S WALES	2
	338	UNIV PARMA	2
	339	UNIV PRETORIA	2
	340	UNIV ROCHELLE	2
	341	UNIV S SEWANEE	2
	342	UNIV SHIZUOKA	2
	343	UNIV SUSSEX	2
	344	UNIV TEXAS GALVESTON	2
	345	UNIV THESSALY	2
	346	UNIV URBINO	2
	347	UNIV WITWATERSRAND	2
	348	VITA SALUTE UNIV HSR	2
	349	WELLCOME INST HIST MED	2
	350	WOODS HOLE OCEANOG INST	2
	351	WORLDFISH CTR	2
	352	XIAMEN UNIV	2
	353	YESHIVA UNIV ALBERT EINSTEIN COLL MED	2
	354	A (CORRESPONDING AUTHOR)	1
	355	ADIRONDACK BIOMED RES INST	1
	356	ADV RES LAB	1
	357	AEGEAN UNIV	1
	358	AGROTECHNOL RES INST	1
	359	AICHI PREFECTURAL ARTS UNIV	1
	360	ALFRED WEGENER INST MARINE AND POLAR RES	1
	361	ALFRED WEGENER INST MARINE AND POLAR RES ECOPHYSIOL	1
	362	AMES RES CTR	1
	363	AMITA INST SUSTAINABLE ECON	1
	364	AN KOLTSOV INST DEV BIOL	1
	365	ANNAMALAI UNIV	1
	366	ARAGO LAB	1
	367	ARISTOTELIAN UNIV THESSALONIKI	1
	368	ARIZONA STATE UNIV	1
	369	ASTROBIOL INST	1
	370	ATOM ENERGY CTR	1
	371	AUSTRALIAN INST MARINE SCI	1
	372	AVIAN SCI RES CTR	1
	373	BAMFIELD MARINE SCI CTR	1
	374	BAYLOR COLL MED	1
	375	BEDFORD INST OCEANOG	1
	376	BEN GURION UNIV NEGEV	1
	377	BERMUDA BIOL STN RES	1
	378	BIOCHIM LAB	1
	379	BIOSCI INST	1
	380	BOSTON UNIV	1
	381	BRAIN SCI INST	1
	382	BRANDEIS UNIV	1
	383	BRIGHAM YOUNG UNIV	1
	384	CALIF STATE UNIV FULLERTON	1
	385	CALIF STATE UNIV NORTHRIDGE	1
	386	CAMBRIDGE UNIV	1
	387	CARLSBERG LAB	1
	388	CARNEGIE INST	1
	389	CASABLANCA	1
	390	CATHOLIC UNIV	1
	391	CATHOLIC UNIV CHILE	1
	392	CATHOLIC UNIV LEUVEN	1
	393	CC (CORRESPONDING AUTHOR)	1
	394	CELL BIOL LAB	1
	395	CENT INST FISHERIES TECHNOL	1
	396	CENT MARINE FISHERIES RES INST	1
	397	CHARITE UNIV MED BERLIN	1
	398	CHESTNUT HILL COLL	1
	399	CIIMAR INTERDISCIPLINARY CTR MARINE AND ENVIRONM RE	1
	400	CITY UNIV LONDON	1
	401	CNR CTR	1
	402	COASTAL AQUACULTURE RES AND DEV CTR	1
	403	COLD SPRING HARBOR LAB	1
	404	CONSEJERIA INNOVAC CIANCIA AND EMPRESAS	1
	405	CORNELL UNIV	1
	406	CRESP	1
	407	CRONULLA FISHERIES RES CTR	1
	408	CSIRO MARINE RES	1
	409	CTR BREST	1
	410	CTR DEV BIOL	1
	411	CTR DOLPHIN STUDIES	1
	412	CTR ECOL AND HYDROL MONKS WOOD	1
	413	CTR ETUD BIOL CHIZE	1
	414	CTR GEOSTAT	1
	415	CTR INTERDISCIPLINAR INVEST MARINHA AND AMBIENTAL	1
	416	CTR INTERDISCIPLINARIO CIENCIAS MARINAS	1
	417	CTR INTERUNIV BIOL MARINA ECOL APPLICATA	1
	418	CTR INVEST AND ESTUDIOS AVANZADOS	1
	419	CTR INVEST AND FORMAC ACUICOLA AND PESQUERA AGUA DEL	1
	420	CTR INVESTIGAC AND FORMAC ACUICOLA AND PESQUERA AGUA	1
	421	CTR MARINE RES	1
	422	CTR MARINE RESOURCES	1
	423	CTR MARINE SCI	1
	424	CTR MEDITERRANI INVEST MARINES AND AMBIENTALS	1
	425	CTR NACL PATAGONIA	1
	426	CTR NEUROL DIS	1
	427	CTR OCEAN CANARIAS	1
	428	CTR OCEANOG FUENGIROLA	1
	429	CTR OCEANOG MALAGA	1
	430	CTR OCEANOG MURCIA	1
	431	CTR PACIFIQUE	1
	432	CTR PHYSIOL AND BIOCHEM HEMOCYANINS AND OTHER MET PROT	1
	433	CTR PHYSIOL AND BIOCHEM METALLOPROT	1
	434	CTR RECH ENVIRONM COTIER	1
	435	CTR RECH OCEANOG DAKAR THIAROYE	1
	436	CTR REG ETUD COTIERES LUC SUR MER	1
	437	CTR TROP MARINE ECOL ZMT	1
	438	CUNY GRAD SCH AND UNIV CTR	1
	439	DARTMOUTH MED SCH	1
	440	DEAKIN UNIV	1
	441	DEPT ENVIRONM ANAL	1
	442	DEPT ENVIRONM CHEM	1
	443	DEPT PRIMARY IND WATER AND ENVIRONM	1
	444	DEPT RES AND DEV	1
	445	DEPT SCI	1
	446	DEPT ZOOL	1
	447	DIPARTIMENTO SCI UOMO AMBIENTE	1
	448	DIPARTIMENTO SCI UOMO AND AMBIENTE	1
	449	DIPARTIMENTO SCI VITA	1
	450	DIV BIOL SCI	1
	451	DIV FORESTRY AND FOREST PROD	1
	452	DIV RES	1
	453	DOSHISHA WOMENS COLL LIBERAL ARTS	1
	454	DUKE MARINE LAB	1
	455	E CAROLINA UNIV	1
	456	E SEA FISHERIES INST	1
	457	EARTH SYST RES LAB	1
	458	ECOLE POLYTECH FED LAUSANNE	1
	459	EDINBORO UNIV PENN	1
	460	ELECTROTECH LAB	1
	461	EMPRESA PUBL PARA DESARROLLO AGRARIO AND PESQUERO	1
	462	EOTVOS LORAND UNIV	1
	463	ERASMUS UNIV	1
	464	EUROPEAN MOL BIOL LAB	1
	465	FAC CIENCIAS	1
	466	FAR EASTERN STATE UNIV	1
	467	FDN ELBA	1
	468	FDN IRCCS SDN	1
	469	FISHERIES CONSERVAT TECHNOL UNIT	1
	470	FISHERIES LAB	1
	471	FISHERY RES CTR	1
	472	FLORIDA INST TECHNOL	1
	473	FOOD SAFETY RES CTR	1
	474	FORDHAM UNIV	1
	475	FRED HUTCHINSON CANC RES CTR	1
	476	FUKUI MED SCH	1
	477	FUKUI PREFECTURAL UNIV	1
	478	GEORGETOWN UNIV	1
	479	GERMAN CANC RES CTR	1
	480	GRAD INST LIFE SCI AND BIOCHEM	1
	481	GRAD SCH BIOSCI AND BIOTECHNOL	1
	482	GRAD SCH SCI	1
	483	GREENLAND INST NAT RESOURCES	1
	484	GRIFFITH UNIV	1
	485	HARTWICK COLL	1
	486	HIROSHIMA INST TECHNOL	1
	487	HOSP CLIN BARCELONA	1
	488	HUMBOLDT UNIV	1
	489	HYOGO COLL MED	1
	490	HYOGO MED UNIV	1
	491	HYOGO PREFECTURAL TAJIMA FISHERIES RES INST	1
	492	IAMC CNR	1
	493	ICHINOSEKI NATL COLL TECHNOL	1
	494	IDAHO NATL ENGN LAB	1
	495	IEO CTR OCEANOG BALEARS	1
	496	IIB INTECH	1
	497	INR	1
	498	INRB L IPIMAR PORTUGUESE INST BIOL RESOURCES	1
	499	INST ACUICULTURA AND PESCA	1
	500	INST ACUICULTURA TORRE SAL CSIC	1
	501	INST ALLGEMEINE AND SPEZIELLE ZOOL	1
	502	INST ANTARTICO ARGENTINO	1
	503	INST BIOCHEM	1
	504	INST BIOL MARINA AND PESQUERA ALIMIRANTE STORNI	1
	505	INST BIOL MARINA PESQUERA ALMIRANTE STORNI	1
	506	INST BIOL SO SEAS	1
	507	INST BIOMED SCI ABEL SALAZAR ICBAS	1
	508	INST BIOORGAN CHEM	1
	509	INST CANARIO CIENCIAS MARINAS	1
	510	INST CIENCIAS MARINAS ANDALUCIA	1
	511	INST CIENCIASMARINAS ANDALUCIA	1
	512	INST CRYSTALLOG	1
	513	INST EDUC TECHNOL	1
	514	INST ENTOMOL	1
	515	INST ESPANOL OCEANOGRAF	1
	516	INST ESPANOL OCENOG	1
	517	INST ESTUDIOS AVANZADAS	1
	518	INST ESTUDOS MAR ALTE PAULO MOREIRA	1
	519	INST FISCHEREITECHN AND FISCHQUAL	1
	520	INST FUNCT GENOM LYON	1
	521	INST INVEST AND FORMAC AGR AND PEDQUERA	1
	522	INST INVEST PESCAS AND MAR	1
	523	INST INVEST QUIM	1
	524	INST INVEST RECURSAS CINEGET	1
	525	INST KLIN PHARMAKOL	1
	526	INST LITTORAL AND ENVIRONM	1
	527	INST MAR PERU	1
	528	INST MARINE SCI CANARY ISL	1
	529	INST MAURITANIEN RECH OCEANOG AND PECHES	1
	530	INST MEERESKUNDE	1
	531	INST MOL BIOL AND TUMOUR RES	1
	532	INST NACL PESCA	1
	533	INST NACL RECURSOS BIOL	1
	534	INST OCEANOG AND FISHERIES	1
	535	INST OPHTHALMOL	1
	536	INST PASTEUR	1
	537	INST PESCA	1
	538	INST PESCA APTA SAA SP	1
	539	INST PHARMACOL AND BIOL STRUCT	1
	540	INST PORTUGUES INVEST MARITIMA	1
	541	INST PREVENT MED	1
	542	INST RECH AND DEV	1
	543	INST ROYAL SCI NAT BELGIQUE	1
	544	INST SUPER BIOTECHNOL MONASTIR	1
	545	INST TECNOL AND NUCL	1
	546	INST TECNOL CONKAL	1
	547	INST TERRESTRIAL ECOL	1
	548	INST UNIV SANIDAD ANIM AND SEGURIDAD ALIMENTARIA	1
	549	INST VIDAMAR	1
	550	INSU	1
	551	INTERUNIV	1
	552	INTERUNIV INST EILAT	1
	553	INTERUNIV INST MARINE SCI	1
	554	IST CENTRALE RIC SCI AND TECNOL APPLICATA MARE	1
	555	IST CHIM MOL INTERESSE BIOL	1
	556	ITALIAN INST TECHNOL	1
	557	ITHACA COLL	1
	558	JAPAN AGCY MARINE EARTH SCI AND TECHNOL JAMSTEC	1
	559	JAPAN COLLECT MICROORGANISMS	1
	560	JICHI MED SCH	1
	561	JOHN INNES CTR PLANT SCI RES	1
	562	KAGOSHIMA UNIV	1
	563	KAROLINSKA HOSP	1
	564	KEIO UNIV	1
	565	KENYA MARINE AND FISHERIES RES INST	1
	566	KENYON COLL	1
	567	KG (CORRESPONDING AUTHOR)	1
	568	KINGS COLL LONDON	1
	569	KINKI UNIV	1
	570	KN NESIS PP SHIRSHOV INST OCEANOL	1
	571	KOBE UNIV	1
	572	KOCHI UNIV	1
	573	KONAN UNIV	1
	574	KONRA LORNEZ INST EVOLUT AND COGNIT RES	1
	575	KOREA INST SCI AND TECHNOL	1
	576	KYORITSU WOMENS UNIV	1
	577	LAB ANIM PHYSIOL AND EVOLUT	1
	578	LAB APPROCHES AND METHODOL	1
	579	LAB BIOCHIM FONDAMENTALE	1
	580	LAB BIOL INVERTEBRES MARINS AND MALACOL	1
	581	LAB BIOL MARINA	1
	582	LAB ECOL HALIEUT	1
	583	LAB FISIOPATOL ORGANO AND SISTEMA	1
	584	LAB GENET AND PATHOL	1
	585	LAB IGEA	1
	586	LAB NEUROBIOL AND COMPARAT NEUROPHYSIOL	1
	587	LAB PROT COMPLEXES	1
	588	LAB RECURSOS DEMERSAIS AND CEFALOPODES FURG	1
	589	LAB SALUD PUBL	1
	590	LANDCARE RES	1
	591	LEIBNIZ INST FRESHWATER ECOL AND INLAND FISHERIES	1
	592	LEIDEN STATE UNIV	1
	593	LIVERPOOL JOHN MOORES UNIV	1
	594	LUDERITZ MARINE RES	1
	595	LUOYANG SHIP MAT RES INST	1
	596	LURE	1
	597	M (CORRESPONDING AUTHOR)	1
	598	MAHASARAKHAM UNIV	1
	599	MALTA MINIST RESOURCES AND RURAL AFFAIRS	1
	600	MARINE BIOL ASSOC LAB	1
	601	MARINE LAB	1
	602	MARINE RES INST	1
	603	MAX PLANCK INST BIOPHYS CHEM	1
	604	MCGILL UNIV	1
	605	MD (CORRESPONDING AUTHOR)	1
	606	MED UNIV VIENNA	1
	607	MEMPHIS STATE UNIV	1
	608	MICHIGAN STATE UNIV	1
	609	MIDDLE E TECH UNIV	1
	610	MINASE RES INST	1
	611	MINIST COASTAL RESOURCES AND ENVIRONM	1
	612	MINNESOTA DEPT NAT RESOURCES	1
	613	MIYAZAKI UNIV	1
	614	MJ (CORRESPONDING AUTHOR)	1
	615	MM SHEMYAKIN BIOORGAN CHEM INST	1
	616	MOL BIOL LAB	1
	617	MOROCCO.	1
	618	MOSCOW MV LOMONOSOV STATE UNIV	1
	619	MT ALLISON UNIV	1
	620	MURORAN INST TECHNOL	1
	621	MURRAY DARLING FRESHWATER RES CTR	1
	622	MUSEUM NAT SCI	1
	623	NAGASAKI PREFECTURAL WOMENS JR COLL	1
	624	NAGOYA INST TECHNOL	1
	625	NATEC INST	1
	626	NATL CTR MARINE RES	1
	627	NATL CTR STOCK ENCHANCEMENT	1
	628	NATL CTR STOCK ENHANCEMENT	1
	629	NATL ENVIRONM RES COUNCIL	1
	630	NATL HLTH AND ENVIRONM EFFECTS RES LAB	1
	631	NATL INST BASIC BIOL	1
	632	NATL INST ENVIRONM STUDIES	1
	633	NATL INST MAT AND CHEM RES	1
	634	NATL INST NAT SCI	1
	635	NATL INST POLAR RES	1
	636	NATL INST SERICULTURAL AND ENTOMOL SCI	1
	637	NATL INST WATER AND ATMOSPHER RES LTD	1
	638	NATL KAPODISTRIAN UNIV ATHENS	1
	639	NATL MUSEUM NAT AND SCI	1
	640	NATL RES INST FISHERIES ENGN	1
	641	NATL SUN YAT SEN UNIV	1
	642	NATL TAIWAN UNIV	1
	643	NATL UNIV IRELAND GALWAY	1
	644	NC (CORRESPONDING AUTHOR)	1
	645	NE FISHERIES SCI CTR	1
	646	NESTLE RES CTR	1
	647	NEW YORK STATE INST BASIC RES DEV DISABILITIES	1
	648	NEW ZEALAND OCEANOG INST	1
	649	NICHOLAS SCH	1
	650	NIIGATA UNIV	1
	651	NMFS NATL SYST LAB	1
	652	NORWEGIAN UNIV SCI AND TECHNOL	1
	653	NW FISHERIES SCI CTR	1
	654	OCEAN RESOURCE CONSULTING ASSOCIATES	1
	655	ODENSE UNIV	1
	656	OKAZAKI NATL RES INST	1
	657	OSAKA CITY UNIV	1
	658	PACIFIC FISHERIES RES CTR	1
	659	PACIFIC RIM NATL PK RESERVE	1
	660	PG (CORRESPONDING AUTHOR)	1
	661	PHARMACEUT CTR	1
	662	PONCE SCH MED	1
	663	PORT STEPHENS FISHERIES CTR	1
	664	PORTUGUESE INST FISHERIES AND SEA RES	1
	665	PRAIRIE AND NO WILDLIFE RES CTR	1
	666	PREFECTURAL UNIV KUMAMOTO	1
	667	PRITZKER LAB MOL SYSTEMAT AND EVOLUT	1
	668	QUEENS UNIV	1
	669	RES AND DEV GRP	1
	670	RES BRANCH	1
	671	RES GRP ENVIRONM SCI	1
	672	RISSHO UNIV	1
	673	ROYAL HOLLOWAY UNIV LONDON	1
	674	ROYAL VET AND AGR UNIV	1
	675	RUHR UNIV BOCHUM	1
	676	SAC VET SCI DIV	1
	677	SAGA PREFECTURAL GENKAI FISHERIES RES AND DEV CTR	1
	678	SAKHALIN RES INST FISHERIES AND OCEANOG	1
	679	SARDI AQUAT SCI	1
	680	SCH BIOL	1
	681	SCH BIOL SCI	1
	682	SCH MED	1
	683	SCI AND RES UNIT	1
	684	SCI BRANCH	1
	685	SCI UNIV TOKYO	1
	686	SCOTTISH ASSOC MARINE SCI	1
	687	SCRIPPS INST OCEANOG	1
	688	SEIKAI NATL FISHERIES RES INST	1
	689	SETI INST	1
	690	SHANDONG EYE INST	1
	691	SHIGA UNIV MED SCI	1
	692	SMITHSONIAN INST	1
	693	SO FISHERIES CTR	1
	694	SOUTHAMPTON COLL	1
	695	SOUTHWESTERN UNIV	1
	696	ST JOSEPHS UNIV	1
	697	STATE INST VITICULTURE AND ENOL	1
	698	STATE KEY LAB MARINE CORROS AND PROTECT	1
	699	STATE UNIV GHENT	1
	700	STEINBEIS TRANSFER CTR ECOTOXICOL AND ECOPHYSIOL	1
	701	SUN YAT SEN UNIV	1
	702	SUNTORY INST BIOMED RES	1
	703	SUNY HLTH SCI CTR	1
	704	SW FISHERIES SCI CTR	1
	705	SWANSEA UNIV	1
	706	SWISS FED INST TECHNOL	1
	707	SYSTEMAT LAB	1
	708	TECH UNIV DRESDEN	1
	709	TECH UNIV MUNICH	1
	710	TECHNOL EDUC INST ATHENS	1
	711	TEIKYO UNIV SCI AND TECHNOL	1
	712	TEXAS AANDM UNIV	1
	713	THE LABORATORY	1
	714	TINRO CTR	1
	715	TN (CORRESPONDING AUTHOR)	1
	716	TOKUSHIMA BUNRI UNIV	1
	717	TOKUSHIMA FACTORY	1
	718	TOKYO COLL PHARM	1
	719	TOKYO METROPOLITAN INST GERONTOL	1
	720	TOKYO RANDD CTR	1
	721	UBC FISHERIES CTR POLE HALIEUT AGROCAMPUS RENNES	1
	722	UNIT FLORE LACTIQ AND ENVIRONM CARNE	1
	723	UNIV A CORUNA	1
	724	UNIV ADV STUDIES	1
	725	UNIV AGR	1
	726	UNIV ALASKA SE	1
	727	UNIV ALBERTA	1
	728	UNIV ALGARBE	1
	729	UNIV ALMERIA	1
	730	UNIV ANTOFAGASTA	1
	731	UNIV AUTONOMA YUCATAN UADY	1
	732	UNIV BASQUE COUNTRY	1
	733	UNIV BASQUE COUNTRY SPAIN	1
	734	UNIV BATH	1
	735	UNIV BONN	1
	736	UNIV BRISTOL	1
	737	UNIV CA FOSCARI	1
	738	UNIV CAGLIARI	1
	739	UNIV CALIF DAVIS	1
	740	UNIV CAMERINO	1
	741	UNIV CATOLICA SANTISIMA CONCEPCION	1
	742	UNIV CENT QUEENSLAND	1
	743	UNIV CHICAGO	1
	744	UNIV COMPLUTENSE	1
	745	UNIV CRETE	1
	746	UNIV CRUZEIRO SUL	1
	747	UNIV DAR ES SALAAM	1
	748	UNIV DUSSELDORF	1
	749	UNIV ELECTROCOMMUN	1
	750	UNIV FED PARANA	1
	751	UNIV FED RIO DE JANEIRO	1
	752	UNIV FED RIO GRANDE FURG	1
	753	UNIV FED SAO CARLOS	1
	754	UNIV FLORENCE	1
	755	UNIV FRANCOIS RABELAIS	1
	756	UNIV GIESSEN KLINIKUM	1
	757	UNIV GLASGOW	1
	758	UNIV GREIFSWALD	1
	759	UNIV GRONINGEN	1
	760	UNIV HAMBURG MUSEUM	1
	761	UNIV HASSAN II AIN CHOCK	1
	762	UNIV HAWAII MANOA	1
	763	UNIV HOSP	1
	764	UNIV HOUSTON	1
	765	UNIV HYOGO	1
	766	UNIV JUAREZ AUTONOMA TABASCO	1
	767	UNIV LAGOS	1
	768	UNIV LAS PALMAS	1
	769	UNIV LONDON IMPERIAL COLL SCI TECHNOL AND MED	1
	770	UNIV LONDON UNIV COLL	1
	771	UNIV LOS LAGOS	1
	772	UNIV MAGDALENA	1
	773	UNIV MANCHESTER	1
	774	UNIV MARBURG	1
	775	UNIV MARINE BIOL STN	1
	776	UNIV MASSACHUSETTS	1
	777	UNIV MED AND DENT NEW JERSEY	1
	778	UNIV MEMPHIS	1
	779	UNIV MIAMI	1
	780	UNIV MONTREAL	1
	781	UNIV NACL CORDOBA	1
	782	UNIV NACL MAR PLATA	1
	783	UNIV NAPOLI PARTHENOPE	1
	784	UNIV NEWCASTLE	1
	785	UNIV NEWCASTLE UPON TYNE	1
	786	UNIV ORIENTE	1
	787	UNIV ORLEANS	1
	788	UNIV PALERMO	1
	789	UNIV PHILIPPINES	1
	790	UNIV PIERRE AND MARIE CURIE	1
	791	UNIV PORTSMOUTH	1
	792	UNIV PRINCE EDWARD ISL	1
	793	UNIV REGGIO CALABRIA	1
	794	UNIV ROCHESTER	1
	795	UNIV ROMA TOR VERGATA	1
	796	UNIV ROUEN	1
	797	UNIV S	1
	798	UNIV S PACIFIC	1
	799	UNIV SANTIAGO COMPOSTELA	1
	800	UNIV SASKATCHEWAN	1
	801	UNIV SCI AND TECHNOL LILLE	1
	802	UNIV SIENA	1
	803	UNIV SO CALIF	1
	804	UNIV SPLIT	1
	805	UNIV STELLENBOSCH	1
	806	UNIV STRATHCLYDE	1
	807	UNIV TASMANIAN	1
	808	UNIV TEXAS AUSTIN	1
	809	UNIV THESSALONIKI	1
	810	UNIV TRIESTE	1
	811	UNIV ULM	1
	812	UNIV UTRECHT	1
	813	UNIV VALE ITAJAI	1
	814	UNIV VALPARAISO	1
	815	UNIV VERONA	1
	816	UNIV VIENNA	1
	817	UNIV W FLORIDA	1
	818	UNIV WALES BANGOR	1
	819	UNIV WESTERN ONTARIO	1
	820	UNIV WINDSOR	1
	821	UNIV WROCLAW	1
	822	VITA SALUTE UNIV	1
	823	VRIJE UNIV AMSTERDAM	1
	824	VRIJE UNIV BRUSSELS	1
	825	W (CORRESPONDING AUTHOR)	1
	826	WA MARINE RES LABS	1
	827	WADSWORTH CTR LABS AND RES	1
	828	WALAILAK UNIV	1
	829	WASEDA UNIV	1
	830	WESTERN AUSTRALIA MARINE RES LABS	1
	831	WESTERN CANADA SERV CTR	1
	832	WHEATON COLL	1
	833	YALE UNIV	1
	834	YOKOHAMA CITY UNIV	1
	835	ZHONGSHAN UNIV	1
